# Supplementary material for: Bis(ethano­laminium) succinate–succinic acid (1/1)
Source: Acta Crystallogr Sect E Struct Rep Online. 2011 Aug 27;67(Pt 9):o2504. doi: 10.1107/S1600536811034428 (PMC3200711; doi:10.1107/S1600536811034428)
Supplement: Supplementary file 1 [file e-67-o2504-sup1.cif]

##############################################################################
#                                                                            #
# This CIF contains the data in a paper accepted for publication in          #
# Acta Crystallographica Section E. It conforms to the requirements of       #
# Notes for Authors for Acta Crystallographica Section E, and has been       #
# peer reviewed under the auspices of the IUCr Commission on Journals.       #
#                                                                            #
# Full details of the Crystallographic Information File format               #
# are given in the paper "The Crystallographic Information File (CIF):       #
# a New Standard Archive File for Crystallography" by S. R. Hall, F. H.      #
# Allen and I. D. Brown [Acta Cryst. (1991), A47, 655-685].                  #
#                                                                            #
# The current version of the core CIF dictionary is obtainable from          #
# ftp://ftp.iucr.org/pub/cif_core.dic.                                       #
#                                                                            #
# Software is freely available for graphical display of the structure(s)     #
# in this CIF. For information consult the CIF software page                 #
# http://www.iucr.org/resources/cif/software.                                #
#                                                                            #
# This file may be used for bona fide research purposes within the           #
# scientific community so long as proper attribution is given to the journal # 
# article from which it was obtained.                                        #
#                                                                            #
##############################################################################
data_global
_audit_creation_method     'manual editing of form.cif'
_journal_data_validation_number     ?
_journal_date_recd_electronic     2011-07-22
_journal_date_accepted     2011-08-22
_journal_name_full     'Acta Crystallographica, Section E'
_journal_year     2011
_journal_volume     67
_journal_issue      9
_journal_page_first     o2504
_journal_page_last     o2504
_journal_paper_category     QO
_journal_coeditor_code     IS2756
_publ_contact_author_name     'Zheng Fan'
_publ_contact_author_address
;
   College of Biological & Environmental Engineering
   Zhejiang University of Technology
   Hangzhou 310014
   P. R. China
;
_publ_contact_author_email     fzt713@163.com
_publ_contact_author_fax     '0571-88320811'
_publ_contact_author_phone     '0571-88320811'
_publ_section_title
;
Bis(ethanolaminium) succinate--succinic acid (1/1)
;
loop_
    _publ_author_name
    _publ_author_address
    'Miao Zhang'
;
    College of Pharmaceutical Sciences
    Zhejiang University of Technology
    Hangzhou 310014
    People's Republic of China
;
    'Cong Wang'
;
    College of Pharmaceutical Sciences
    Zhejiang University of Technology
    Hangzhou 310014
    People's Republic of China
;
    'Zheng Fan'
;
   College of Biological and Environmental Engineering
   Zhejiang University of Technology
   Hangzhou 310014
    People's Republic of China
;
data_I
_audit_creation_method     SHELXL-97
_chemical_name_systematic
;
Bis(ethanolaminium) succinate--succinic acid (1/1)
;
_chemical_name_common     ?
_chemical_formula_moiety     '2(C2 H8 N O +), C4 H4 O4 2-, C4 H6 O4'
_chemical_formula_sum     'C12 H26 N2 O10'
_chemical_formula_iupac     '2C2 H8 N O +, C4 H4 O4 2-, C4 H6 O4'
_chemical_formula_weight     358.35
_chemical_melting_point     ?
_symmetry_cell_setting     triclinic
_symmetry_space_group_name_H-M     'P -1'
_symmetry_space_group_name_Hall     '-P 1'
loop_
    _symmetry_equiv_pos_as_xyz
    'x, y, z'
    '-x, -y, -z'
_cell_length_a     5.821(5)
_cell_length_b     8.428(7)
_cell_length_c     9.077(7)
_cell_angle_alpha     87.740(10)
_cell_angle_beta     73.628(11)
_cell_angle_gamma     80.380(12)
_cell_volume     421.2(6)
_cell_formula_units_Z     1
_cell_measurement_reflns_used     1360
_cell_measurement_theta_min     2.05
_cell_measurement_theta_max     17.81
_cell_measurement_temperature     293(2)
_exptl_crystal_description     prism
_exptl_crystal_colour     colorless
_exptl_crystal_size_max     0.42
_exptl_crystal_size_mid     0.34
_exptl_crystal_size_min     0.30
_exptl_crystal_density_diffrn     1.413
_exptl_crystal_density_meas     ?
_exptl_crystal_density_method     'not measured'
_exptl_crystal_F_000     192.0
_exptl_absorpt_coefficient_mu     0.123
_exptl_absorpt_correction_type     multi-scan
_exptl_absorpt_process_details     '(SADABS; Bruker, 2001)'
_exptl_absorpt_correction_T_min     0.855
_exptl_absorpt_correction_T_max     0.898
_exptl_special_details     ?
_diffrn_ambient_temperature     293(2)
_diffrn_radiation_type     MoK\a
_diffrn_radiation_wavelength     0.71073
_diffrn_radiation_source     'fine-focus sealed tube'
_diffrn_radiation_monochromator     graphite
_diffrn_measurement_device_type     'Bruker APEX area-detector diffractometer'
_diffrn_measurement_method     '\f and \w scan'
_diffrn_detector_area_resol_mean     ?
_diffrn_reflns_number     2330
_diffrn_reflns_av_R_equivalents     0.0106
_diffrn_reflns_av_sigmaI/netI     0.0167
_diffrn_reflns_theta_min     2.34
_diffrn_reflns_theta_max     26.00
_diffrn_reflns_theta_full     26.00
_diffrn_measured_fraction_theta_max     0.982
_diffrn_measured_fraction_theta_full     0.982
_diffrn_reflns_limit_h_min     -4
_diffrn_reflns_limit_h_max     7
_diffrn_reflns_limit_k_min     -9
_diffrn_reflns_limit_k_max     10
_diffrn_reflns_limit_l_min     -11
_diffrn_reflns_limit_l_max     10
_diffrn_standards_number     0
_diffrn_standards_interval_count     ?
_diffrn_standards_interval_time     ?
_diffrn_standards_decay_%     ?
_refine_special_details
;
Refinement of <i>F</i>^2^ against ALL reflections. The weighted <i>R</i>-factor
<i>wR</i> and goodness of fit <i>S</i> are based on <i>F</i>^2^, conventional
<i>R</i>-factors <i>R</i> are based on <i>F</i>, with <i>F</i> set to zero for
negative <i>F</i>^2^. The threshold expression of <i>F</i>^2^ >
\s(<i>F</i>^2^) is used only for calculating <i>R</i>-factors(gt) <i>etc</i>.
and is not relevant to the choice of reflections for refinement.
<i>R</i>-factors based on <i>F</i>^2^ are statistically about twice as large
as those based on <i>F</i>, and <i>R</i>- factors based on ALL data will be
even larger.
;
_reflns_number_total     1628
_reflns_number_gt     1517
_reflns_threshold_expression     I>2\s(I)
_refine_ls_structure_factor_coef     Fsqd
_refine_ls_matrix_type     full
_refine_ls_R_factor_all     0.0382
_refine_ls_R_factor_gt     0.0363
_refine_ls_wR_factor_gt     0.1036
_refine_ls_wR_factor_ref     0.1057
_refine_ls_goodness_of_fit_ref     1.065
_refine_ls_restrained_S_all     1.065
_refine_ls_number_reflns     1628
_refine_ls_number_parameters     110
_refine_ls_number_restraints     0
_refine_ls_hydrogen_treatment     constr
_refine_ls_weighting_scheme     calc
_refine_ls_weighting_details
         'calc w=1/[\s^2^(Fo^2^)+(0.0582P)^2^+0.1261P] where P=(Fo^2^+2Fc^2^)/3'
_atom_sites_solution_hydrogens     geom
_atom_sites_solution_primary     direct
_atom_sites_solution_secondary     difmap
_refine_ls_shift/su_max     0.000
_refine_ls_shift/su_mean     0.000
_refine_diff_density_max     0.369
_refine_diff_density_min     -0.316
_refine_ls_extinction_method     SHELXL
_refine_ls_extinction_coef     0.160(15)
_refine_ls_extinction_expression
                                  'Fc^*^=kFc[1+0.001xFc^2^\l^3^/sin(2\q)]^-1/4^'
loop_
    _atom_type_symbol
    _atom_type_description
    _atom_type_scat_dispersion_real
    _atom_type_scat_dispersion_imag
    _atom_type_scat_source
    'C' 'C' 0.0033 0.0016
                         'International Tables Vol C Tables 4.2.6.8 and 6.1.1.4'
    'H' 'H' 0.0000 0.0000
                         'International Tables Vol C Tables 4.2.6.8 and 6.1.1.4'
    'O' 'O' 0.0106 0.0060
                         'International Tables Vol C Tables 4.2.6.8 and 6.1.1.4'
    'S' 'S' 0.1246 0.1234
                         'International Tables Vol C Tables 4.2.6.8 and 6.1.1.4'
    'N' 'N' 0.0061 0.0033
                         'International Tables Vol C Tables 4.2.6.8 and 6.1.1.4'
_computing_data_collection     'SMART (Bruker, 2007)'
_computing_cell_refinement     'SAINT (Bruker, 2007)'
_computing_data_reduction     'SAINT (Bruker, 2007)'
_computing_structure_solution     'SHELXS97 (Sheldrick, 2008)'
_computing_structure_refinement     'SHELXL97 (Sheldrick, 2008)'
_computing_molecular_graphics     'SHELXTL (Sheldrick, 2008)'
_computing_publication_material     'SHELXL97 (Sheldrick, 2008)'
loop_
    _atom_site_type_symbol
    _atom_site_label
    _atom_site_fract_x
    _atom_site_fract_y
    _atom_site_fract_z
    _atom_site_U_iso_or_equiv
    _atom_site_adp_type
    _atom_site_calc_flag
    _atom_site_refinement_flags
    _atom_site_occupancy
    _atom_site_symmetry_multiplicity
    _atom_site_disorder_assembly
    _atom_site_disorder_group
    O O1 0.27229(18) 0.92694(13) 0.23761(10) 0.0366(3) Uani d . 1 1 . .
    O O2 0.49374(19) 0.79510(15) 0.37464(11) 0.0455(3) Uani d . 1 1 . .
    H H2 0.4875 0.7808 0.4655 0.068 Uiso calc R 1 1 . .
    O O3 0.7920(2) 0.61078(13) 0.76185(11) 0.0410(3) Uani d . 1 1 . .
    O O4 0.54895(19) 0.74043(13) 0.63248(11) 0.0401(3) Uani d . 1 1 . .
    O O5 0.24811(17) 0.85165(11) 0.90544(11) 0.0341(3) Uani d . 1 1 . .
    H H5 0.3825 0.8324 0.8434 0.051 Uiso calc R 1 1 . .
    N N1 -0.25612(19) 0.82179(14) 1.00467(12) 0.0293(3) Uani d . 1 1 . .
    H H1A -0.4002 0.8428 1.0740 0.044 Uiso calc R 1 1 . .
    H H1B -0.2650 0.7570 0.9321 0.044 Uiso calc R 1 1 . .
    H H1C -0.2131 0.9133 0.9624 0.044 Uiso calc R 1 1 . .
    C C1 0.2989(2) 0.89023(16) 0.36369(14) 0.0263(3) Uani d . 1 1 . .
    C C2 0.1142(2) 0.95017(16) 0.51200(14) 0.0275(3) Uani d . 1 1 . .
    H H2A 0.1871 1.0147 0.5668 0.033 Uiso calc R 1 1 . .
    H H2B 0.0709 0.8586 0.5756 0.033 Uiso calc R 1 1 . .
    C C3 0.7343(2) 0.63837(16) 0.64176(14) 0.0275(3) Uani d . 1 1 . .
    C C4 0.8844(2) 0.55193(17) 0.49388(15) 0.0328(3) Uani d . 1 1 . .
    H H4A 0.7865 0.4850 0.4619 0.039 Uiso calc R 1 1 . .
    H H4B 0.9250 0.6314 0.4146 0.039 Uiso calc R 1 1 . .
    C C5 0.1738(2) 0.70523(16) 0.96716(17) 0.0336(3) Uani d . 1 1 . .
    H H5A 0.2895 0.6486 1.0177 0.040 Uiso calc R 1 1 . .
    H H5B 0.1672 0.6370 0.8854 0.040 Uiso calc R 1 1 . .
    C C6 -0.0726(2) 0.74220(17) 1.08064(15) 0.0301(3) Uani d . 1 1 . .
    H H6A -0.1207 0.6431 1.1278 0.036 Uiso calc R 1 1 . .
    H H6B -0.0653 0.8120 1.1610 0.036 Uiso calc R 1 1 . .
loop_
    _atom_site_aniso_label
    _atom_site_aniso_U_11
    _atom_site_aniso_U_22
    _atom_site_aniso_U_33
    _atom_site_aniso_U_12
    _atom_site_aniso_U_13
    _atom_site_aniso_U_23
    O1 0.0321(5) 0.0531(7) 0.0204(5) 0.0042(4) -0.0067(4) 0.0002(4)
    O2 0.0322(6) 0.0685(8) 0.0230(5) 0.0212(5) -0.0038(4) -0.0017(5)
    O3 0.0455(6) 0.0490(6) 0.0238(5) 0.0142(5) -0.0135(4) -0.0085(4)
    O4 0.0341(6) 0.0510(6) 0.0240(5) 0.0185(5) -0.0041(4) -0.0040(4)
    O5 0.0315(5) 0.0336(5) 0.0291(5) -0.0030(4) 0.0042(4) -0.0051(4)
    N1 0.0265(6) 0.0322(6) 0.0259(6) -0.0004(4) -0.0040(4) -0.0022(4)
    C1 0.0226(6) 0.0327(7) 0.0218(6) -0.0008(5) -0.0052(5) -0.0003(5)
    C2 0.0227(7) 0.0359(7) 0.0204(6) 0.0027(5) -0.0047(5) 0.0002(5)
    C3 0.0268(6) 0.0303(7) 0.0221(6) 0.0030(5) -0.0057(5) -0.0021(5)
    C4 0.0305(7) 0.0401(8) 0.0240(7) 0.0103(6) -0.0096(6) -0.0077(6)
    C5 0.0284(7) 0.0299(7) 0.0387(8) 0.0014(5) -0.0066(6) -0.0008(6)
    C6 0.0296(7) 0.0349(7) 0.0250(6) -0.0038(5) -0.0075(5) 0.0030(5)
_geom_special_details
;
All e.s.d.'s (except the e.s.d. in the dihedral angle between two l.s. planes)
are estimated using the full covariance matrix. The cell e.s.d.'s are taken
into account individually in the estimation of e.s.d.'s in distances, angles
and torsion angles; correlations between e.s.d.'s in cell parameters are only
used when they are defined by crystal symmetry. An approximate (isotropic)
treatment of cell e.s.d.'s is used for estimating e.s.d.'s involving l.s.
planes.
;
loop_
    _geom_bond_atom_site_label_1
    _geom_bond_atom_site_label_2
    _geom_bond_site_symmetry_2
    _geom_bond_distance
    _geom_bond_publ_flag
    O1 C1 . 1.2187(18) ?
    O2 C1 . 1.3009(18) ?
    O2 H2 . 0.8200 ?
    O3 C3 . 1.2310(18) ?
    O4 C3 . 1.2831(17) ?
    O5 C5 . 1.4181(19) ?
    O5 H5 . 0.8200 ?
    N1 C6 . 1.4851(18) ?
    N1 H1A . 0.8900 ?
    N1 H1B . 0.8900 ?
    N1 H1C . 0.8900 ?
    C1 C2 . 1.5097(19) ?
    C2 C2 2_576 1.516(2) ?
    C2 H2A . 0.9700 ?
    C2 H2B . 0.9700 ?
    C3 C4 . 1.5162(19) ?
    C4 C4 2_766 1.508(3) ?
    C4 H4A . 0.9700 ?
    C4 H4B . 0.9700 ?
    C5 C6 . 1.503(2) ?
    C5 H5A . 0.9700 ?
    C5 H5B . 0.9700 ?
    C6 H6A . 0.9700 ?
    C6 H6B . 0.9700 ?
loop_
    _geom_angle_atom_site_label_1
    _geom_angle_atom_site_label_2
    _geom_angle_atom_site_label_3
    _geom_angle_site_symmetry_1
    _geom_angle_site_symmetry_3
    _geom_angle
    _geom_angle_publ_flag
    C1 O2 H2 . . 109.5 ?
    C5 O5 H5 . . 109.5 ?
    C6 N1 H1A . . 109.5 ?
    C6 N1 H1B . . 109.5 ?
    H1A N1 H1B . . 109.5 ?
    C6 N1 H1C . . 109.5 ?
    H1A N1 H1C . . 109.5 ?
    H1B N1 H1C . . 109.5 ?
    O1 C1 O2 . . 119.92(12) ?
    O1 C1 C2 . . 123.11(12) ?
    O2 C1 C2 . . 116.97(11) ?
    C1 C2 C2 . 2_576 113.14(13) ?
    C1 C2 H2A . . 109.0 ?
    C2 C2 H2A 2_576 . 109.0 ?
    C1 C2 H2B . . 109.0 ?
    C2 C2 H2B 2_576 . 109.0 ?
    H2A C2 H2B . . 107.8 ?
    O3 C3 O4 . . 123.24(12) ?
    O3 C3 C4 . . 120.70(12) ?
    O4 C3 C4 . . 116.06(11) ?
    C4 C4 C3 2_766 . 114.11(14) ?
    C4 C4 H4A 2_766 . 108.7 ?
    C3 C4 H4A . . 108.7 ?
    C4 C4 H4B 2_766 . 108.7 ?
    C3 C4 H4B . . 108.7 ?
    H4A C4 H4B . . 107.6 ?
    O5 C5 C6 . . 108.92(11) ?
    O5 C5 H5A . . 109.9 ?
    C6 C5 H5A . . 109.9 ?
    O5 C5 H5B . . 109.9 ?
    C6 C5 H5B . . 109.9 ?
    H5A C5 H5B . . 108.3 ?
    N1 C6 C5 . . 111.06(12) ?
    N1 C6 H6A . . 109.4 ?
    C5 C6 H6A . . 109.4 ?
    N1 C6 H6B . . 109.4 ?
    C5 C6 H6B . . 109.4 ?
    H6A C6 H6B . . 108.0 ?
loop_
    _geom_hbond_atom_site_label_D
    _geom_hbond_atom_site_label_H
    _geom_hbond_atom_site_label_A
    _geom_hbond_site_symmetry_A
    _geom_hbond_distance_DH
    _geom_hbond_distance_HA
    _geom_hbond_distance_DA
    _geom_hbond_angle_DHA
    _geom_hbond_publ_flag
    N1 H1A O1 1_456 0.89 2.09 2.976(2) 171 yes
    N1 H1B O3 1_455 0.89 1.93 2.810(2) 167 yes
    N1 H1C O5 . 0.89 2.55 2.868(3) 102 yes
    N1 H1C O5 2_577 0.89 2.31 2.913(3) 125 yes
    O2 H2 O4 . 0.82 1.66 2.466(2) 166 yes
    O5 H5 O4 . 0.82 2.01 2.697(2) 142 yes
