# Supplementary material for: Bis(ethano­laminium) succinate–succinic acid (1/1)
Source: Acta Crystallogr Sect E Struct Rep Online. 2011 Aug 27;67(Pt 9):o2504. doi: 10.1107/S1600536811034428 (PMC3200711; doi:10.1107/S1600536811034428)
Supplement: Supplementary file 2 [file e-67-o2504-Isup2.hkl]

#
# h,k,l, Fc-squared, Fo-squared, sigma(Fo-squared) and status flag
#
data_I
_shelx_title ' jinzm-4 in P -1'
_shelx_refln_list_code          4
_shelx_F_calc_maximum       75.33
_exptl_crystal_F_000       256.00
_reflns_d_resolution_high  0.8107
 
loop_
 _symmetry_equiv_pos_as_xyz
 'x, y, z'
 '-x, -y, -z'
 
_cell_length_a     5.8208
_cell_length_b     8.4280
_cell_length_c     9.0769
_cell_angle_alpha  87.740
_cell_angle_beta   73.628
_cell_angle_gamma  80.380
 
_shelx_F_squared_multiplier     1.000
 
loop_
 _refln_index_h
 _refln_index_k
 _refln_index_l
 _refln_F_squared_calc
 _refln_F_squared_meas
 _refln_F_squared_sigma
 _refln_observed_status
   1   0   0        3.38        1.28      0.08 o
   2   0   0     1054.30     1107.55     10.51 o
   3   0   0      335.03      365.71      3.53 o
   4   0   0      295.81      310.10      4.37 o
   5   0   0      113.45      117.06      2.02 o
   6   0   0       37.55       35.20      0.97 o
  -6   1   0        2.24        1.88      0.27 o
  -5   1   0        0.35        0.29      0.15 o
  -4   1   0       24.55       19.40      0.57 o
  -3   1   0      278.95      291.92      2.85 o
  -2   1   0       38.84       41.99      0.49 o
  -1   1   0       59.87       61.63      1.15 o
   0   1   0      364.41      341.69      4.84 o
   1   1   0      280.90      254.08      2.43 o
   2   1   0      107.79      112.14      1.16 o
   3   1   0        1.39        2.00      0.11 o
   4   1   0       64.04       72.54      1.42 o
   5   1   0      155.64      162.61      2.61 o
   6   1   0        6.54        6.62      0.41 o
  -6   2   0       11.69       11.53      0.56 o
  -5   2   0       38.26       32.67      0.88 o
  -4   2   0      178.95      178.76      2.74 o
  -3   2   0      324.30      322.45      4.45 o
  -2   2   0      382.32      436.66      4.15 o
  -1   2   0      343.14      367.73      2.88 o
   0   2   0      879.03      855.22     12.81 o
   1   2   0     4059.89     3649.86     49.62 o
   2   2   0      154.87      154.34      1.57 o
   3   2   0        6.38        8.33      0.21 o
   4   2   0       14.64       15.60      0.33 o
   5   2   0       20.52       18.55      0.60 o
   6   2   0       20.31       22.67      0.74 o
  -6   3   0       33.46       34.21      1.03 o
  -5   3   0        7.50        5.63      0.38 o
  -4   3   0      196.75      191.77      2.95 o
  -3   3   0       21.23       22.84      0.60 o
  -2   3   0       82.94       91.00      0.93 o
  -1   3   0        3.95        2.37      0.10 o
   0   3   0       85.55       75.24      0.63 o
   1   3   0      560.07      549.37      7.57 o
   2   3   0      103.95       93.11      1.53 o
   3   3   0        1.22        1.52      0.11 o
   4   3   0        0.67        0.86      0.10 o
   5   3   0       86.91       94.58      1.72 o
   6   3   0        4.85        5.18      0.35 o
  -5   4   0        0.50        0.43      0.19 o
  -4   4   0       82.38       74.67      1.46 o
  -3   4   0       19.11       18.67      0.34 o
  -2   4   0      319.07      326.43      2.86 o
  -1   4   0      525.37      580.21      4.66 o
   0   4   0       83.53       81.59      0.71 o
   1   4   0      295.10      314.55      4.52 o
   2   4   0     1386.70     1497.45     20.43 o
   3   4   0      108.98       96.65      1.14 o
   4   4   0       41.14       47.52      0.71 o
   5   4   0        3.71        3.17      0.19 o
   6   4   0        1.35        1.21      0.21 o
  -5   5   0        2.81        3.03      0.34 o
  -4   5   0        9.48       10.86      0.50 o
  -3   5   0        8.04        7.81      0.38 o
  -2   5   0        4.50        3.41      0.27 o
  -1   5   0       21.41       23.53      0.30 o
   0   5   0        8.63        7.77      0.16 o
   1   5   0        1.53        2.14      0.20 o
   2   5   0        7.33        4.85      0.31 o
   3   5   0      110.27      107.19      1.91 o
   4   5   0       13.28       12.30      0.33 o
   5   5   0        0.30        0.50      0.12 o
   6   5   0        6.77        6.24      0.39 o
  -4   6   0        1.24        1.18      0.22 o
  -3   6   0      108.94      105.35      1.84 o
  -2   6   0       44.66       45.26      0.95 o
  -1   6   0       91.11       92.33      1.12 o
   0   6   0       24.35       28.40      0.48 o
   1   6   0      109.91      105.74      1.88 o
   2   6   0       20.70       18.34      0.62 o
   3   6   0      137.02      139.95      2.44 o
   4   6   0       22.05       22.87      0.49 o
   5   6   0        0.08        0.00      0.07 o
   6   6   0        3.82        2.84      0.29 o
  -4   7   0        1.09        0.84      0.21 o
  -3   7   0       27.30       26.49      0.77 o
  -2   7   0        9.38        8.51      0.38 o
  -1   7   0        1.33        1.56      0.17 o
   0   7   0        0.04        0.15      0.12 o
   1   7   0       17.05       18.06      0.63 o
   2   7   0       15.21       14.00      0.57 o
   3   7   0        7.30        7.62      0.46 o
   4   7   0       17.21       15.47      0.41 o
   5   7   0        7.05        5.11      0.55 o
  -3   8   0        3.58        3.59      0.32 o
  -2   8   0       10.75       10.05      0.44 o
  -1   8   0        7.50        9.26      0.59 o
   0   8   0        0.48        1.09      0.20 o
   1   8   0        0.01       -0.02      0.12 o
   2   8   0       12.25       12.44      0.58 o
   3   8   0        3.99        3.68      0.37 o
   4   8   0        0.10        0.08      0.15 o
   5   8   0        0.48        0.43      0.13 o
  -2   9   0        9.38       11.46      0.50 o
  -1   9   0        0.31        0.31      0.14 o
   0   9   0       23.68       22.31      0.79 o
   1   9   0       10.96       10.12      0.54 o
   2   9   0        3.24        4.11      0.37 o
   3   9   0        0.02        0.10      0.22 o
   4   9   0        2.41        2.47      0.37 o
   0  10   0        7.41        6.33      0.45 o
   1  10   0        0.76        0.69      0.22 o
   2  10   0        1.02        0.89      0.25 o
  -2 -10   1        2.69        2.17      0.33 o
  -1 -10   1       11.84       11.23      0.61 o
   0 -10   1        0.11        0.25      0.19 o
  -4  -9   1        3.07        2.36      0.36 o
  -3  -9   1       11.97       12.14      0.64 o
  -2  -9   1        4.78        5.07      0.40 o
  -1  -9   1        0.13        0.24      0.18 o
   0  -9   1        0.52        0.39      0.19 o
   1  -9   1       19.49       18.46      0.59 o
   2  -9   1       17.72       18.79      0.63 o
  -4  -8   1       18.35       16.42      0.45 o
  -3  -8   1       20.12       18.75      0.75 o
  -2  -8   1        0.03       -0.12      0.13 o
  -1  -8   1       22.76       24.34      0.81 o
   0  -8   1       19.08       19.54      0.70 o
   1  -8   1        0.30        0.30      0.10 o
   2  -8   1       21.75       21.95      0.66 o
   3  -8   1        0.50        0.52      0.18 o
  -5  -7   1       25.65       23.10      0.55 o
  -4  -7   1        4.64        4.51      0.23 o
  -3  -7   1       45.80       44.06      1.14 o
  -2  -7   1        4.76        4.64      0.34 o
  -1  -7   1       15.65       15.52      0.59 o
   0  -7   1       23.89       24.72      0.74 o
   1  -7   1       74.69       79.08      1.02 o
   2  -7   1       34.68       32.57      0.78 o
   3  -7   1       11.88       12.70      0.51 o
   4  -7   1        0.00        0.13      0.17 o
  -5  -6   1        1.69        1.63      0.27 o
  -4  -6   1       37.93       34.07      0.62 o
  -3  -6   1       10.19        9.55      0.47 o
  -2  -6   1      168.57      185.05      3.03 o
  -1  -6   1      216.09      226.92      3.55 o
   0  -6   1       66.62       76.11      0.74 o
   1  -6   1      205.41      216.84      1.77 o
   2  -6   1       29.92       33.04      0.76 o
   3  -6   1        0.17        0.18      0.14 o
   4  -6   1       20.96       20.04      0.68 o
   5  -6   1        2.81        1.94      0.30 o
  -6  -5   1        4.43        4.68      0.35 o
  -5  -5   1        6.18        4.93      0.24 o
  -4  -5   1       82.88       79.40      1.05 o
  -3  -5   1       34.97       35.88      0.88 o
  -2  -5   1       37.79       39.68      0.92 o
  -1  -5   1       86.05       94.30      1.67 o
   0  -5   1      123.09      129.31      1.23 o
   1  -5   1        2.29        2.74      0.10 o
   2  -5   1       14.01       12.97      0.22 o
   3  -5   1        4.54        4.13      0.17 o
   4  -5   1       18.23       19.75      0.65 o
   5  -5   1        4.31        4.38      0.37 o
  -6  -4   1       19.53       20.76      0.71 o
  -5  -4   1        0.68        0.83      0.12 o
  -4  -4   1      134.59      132.87      1.54 o
  -3  -4   1        0.52        0.14      0.07 o
  -2  -4   1        9.89        9.62      0.39 o
  -1  -4   1       11.00       13.20      0.42 o
   0  -4   1      171.58      183.82      1.46 o
   1  -4   1      163.13      177.20      1.42 o
   2  -4   1      460.98      479.21      3.61 o
   4  -4   1       17.09       14.34      0.33 o
   5  -4   1       18.81       17.83      0.67 o
  -6  -3   1       53.47       53.29      1.24 o
  -5  -3   1       83.28       79.19      1.51 o
  -4  -3   1        5.95        6.14      0.22 o
  -3  -3   1      371.10      370.89      3.70 o
  -2  -3   1      351.70      351.57      6.45 o
  -1  -3   1      494.88      533.15      7.38 o
   0  -3   1       72.16       73.95      0.63 o
   1  -3   1       20.94       21.99      0.25 o
   2  -3   1      128.23      126.53      1.26 o
   3  -3   1       11.53       10.87      0.27 o
   4  -3   1       81.93       82.33      1.51 o
   5  -3   1       14.73       13.14      0.55 o
   6  -3   1       19.40       20.27      0.76 o
  -6  -2   1       52.69       54.84      1.28 o
  -5  -2   1       26.62       23.83      0.70 o
  -4  -2   1        3.22        4.50      0.19 o
  -3  -2   1       52.61       50.08      0.66 o
  -2  -2   1      938.76      899.96      8.44 o
  -1  -2   1     1234.75     1158.45     15.94 o
   0  -2   1     3574.45     3354.97     84.24 o
   1  -2   1      299.99      352.21      2.63 o
   2  -2   1     1021.79     1063.30     13.77 o
   3  -2   1      120.44      120.32      1.86 o
   4  -2   1       17.81       23.91      0.65 o
   5  -2   1       14.22       13.26      0.54 o
   6  -2   1        9.31        9.07      0.51 o
  -6  -1   1       63.68       62.38      1.39 o
  -5  -1   1       26.66       26.56      0.75 o
  -4  -1   1        8.41        8.50      0.24 o
  -3  -1   1       24.01       24.44      0.90 o
  -2  -1   1      826.92      875.59      8.61 o
  -1  -1   1        4.72        7.37      0.17 o
   0  -1   1      204.25      220.82      3.08 o
   1  -1   1       12.58       15.98      0.21 o
   2  -1   1      175.63      160.30      2.24 o
   3  -1   1        2.16        2.19      0.17 o
   4  -1   1       65.21       65.12      1.22 o
   5  -1   1       84.14       81.03      1.54 o
   6  -1   1        3.70        3.47      0.33 o
  -6   0   1       44.16       46.61      1.17 o
  -5   0   1      163.81      171.95      2.75 o
  -4   0   1        9.50        8.33      0.37 o
  -3   0   1       16.83       13.59      0.26 o
  -2   0   1     1637.32     1691.60     24.11 o
  -1   0   1     1901.70     1931.60     18.94 o
   0   0   1       33.70       43.16      0.66 o
   1   0   1      151.85      140.19      2.05 o
   2   0   1      258.23      268.32      3.60 o
   3   0   1      474.39      513.76      5.39 o
   4   0   1       71.24       74.69      1.34 o
   5   0   1       11.86        9.82      0.44 o
   6   0   1        2.80        2.11      0.26 o
  -6   1   1       13.43       14.85      0.63 o
  -5   1   1       19.52       19.13      0.65 o
  -4   1   1      290.61      277.40      4.00 o
  -3   1   1       70.58       70.83      0.83 o
  -2   1   1        7.24        6.02      0.29 o
  -1   1   1       24.82       30.99      0.38 o
   0   1   1        1.42        2.73      0.13 o
   1   1   1       54.41       65.84      2.33 o
   2   1   1       49.21       50.18      0.57 o
   3   1   1       25.67       24.93      0.37 o
   4   1   1      139.37      137.70      2.15 o
   5   1   1       34.35       34.08      0.85 o
   6   1   1        1.29        1.15      0.21 o
   7   1   1        0.02       -0.07      0.13 o
  -6   2   1        0.82        0.39      0.20 o
  -5   2   1        3.86        4.34      0.34 o
  -4   2   1      421.35      417.80      5.81 o
  -3   2   1       58.37       61.15      0.75 o
  -2   2   1      187.69      219.40      2.38 o
  -1   2   1      102.49      116.34      1.20 o
   0   2   1       56.81       74.28      1.15 o
   1   2   1     5674.02     5603.07     75.90 o
   2   2   1       84.33       83.07      1.31 o
   3   2   1        9.62       10.60      0.23 o
   4   2   1       33.30       38.17      0.56 o
   5   2   1        0.11        0.21      0.11 o
   6   2   1       40.04       37.57      0.99 o
   7   2   1        7.35        6.69      0.44 o
  -5   3   1        2.34        2.01      0.27 o
  -4   3   1      126.47      115.36      1.98 o
  -3   3   1       12.66       13.08      0.47 o
  -2   3   1       54.31       51.51      0.65 o
  -1   3   1        4.65        3.64      0.15 o
   0   3   1       42.41       38.85      0.82 o
   1   3   1      506.50      526.22      7.27 o
   2   3   1      318.93      316.23      4.50 o
   3   3   1       45.05       44.14      0.60 o
   4   3   1        0.03       -0.03      0.05 o
   5   3   1       11.40        9.68      0.42 o
   6   3   1       53.07       52.30      1.22 o
  -5   4   1        3.21        3.99      0.36 o
  -4   4   1        0.23        0.17      0.17 o
  -3   4   1      582.04      592.50      7.99 o
  -2   4   1      160.53      159.22      2.55 o
  -1   4   1        1.38        2.66      0.11 o
   0   4   1        5.25        4.82      0.22 o
   1   4   1      657.73      654.03      9.04 o
   2   4   1      251.02      264.71      3.89 o
   3   4   1        5.45        5.01      0.28 o
   4   4   1        0.11        0.15      0.07 o
   5   4   1        0.18        0.32      0.13 o
   6   4   1        0.45        0.81      0.19 o
  -5   5   1        0.36        0.32      0.21 o
  -4   5   1       15.84       15.80      0.60 o
  -3   5   1       19.36       19.78      0.61 o
  -2   5   1       37.59       38.20      0.59 o
  -1   5   1       52.17       49.84      0.68 o
   0   5   1       53.15       55.90      0.72 o
   1   5   1        0.93        1.15      0.16 o
   2   5   1      576.86      600.31      8.44 o
   3   5   1       93.27       90.00      1.65 o
   4   5   1       50.62       48.54      0.74 o
   5   5   1       14.04       14.41      0.38 o
   6   5   1       60.79       58.51      1.32 o
  -4   6   1        1.64        1.53      0.25 o
  -3   6   1        4.29        4.28      0.32 o
  -2   6   1      115.39      117.84      1.94 o
  -1   6   1       73.19       73.90      1.02 o
   0   6   1       56.71       55.41      0.76 o
   1   6   1       18.73       20.42      0.63 o
   2   6   1       85.89       97.02      1.79 o
   3   6   1       77.69       80.57      1.59 o
   4   6   1       27.16       24.40      0.51 o
   5   6   1        6.86        6.54      0.28 o
   6   6   1        1.15        1.50      0.23 o
  -4   7   1        1.15        1.29      0.24 o
  -3   7   1        4.46        4.99      0.34 o
  -2   7   1       20.03       18.62      0.59 o
  -1   7   1       74.10       73.30      0.99 o
   0   7   1       84.85       84.70      1.95 o
   1   7   1       34.50       34.88      0.93 o
   2   7   1        0.96        0.81      0.19 o
   3   7   1       78.33       77.07      1.62 o
   4   7   1       35.29       35.44      1.01 o
   5   7   1       11.04       10.25      0.45 o
  -3   8   1        2.45        2.30      0.28 o
  -2   8   1       40.55       41.71      1.00 o
  -1   8   1       37.46       37.91      0.67 o
   0   8   1       33.72       33.65      0.94 o
   1   8   1       18.08       18.73      0.69 o
   2   8   1       32.59       33.82      0.99 o
   3   8   1        3.86        4.01      0.38 o
   4   8   1       32.23       28.58      0.95 o
   5   8   1        0.88        0.84      0.15 o
  -2   9   1       43.04       41.35      1.03 o
  -1   9   1        0.26        0.54      0.18 o
   0   9   1       72.33       72.35      1.62 o
   1   9   1       12.51       13.73      0.63 o
   2   9   1       11.31       10.16      0.56 o
   3   9   1       16.81       16.52      0.74 o
   4   9   1       33.31       31.98      1.08 o
   0  10   1        7.26        7.40      0.48 o
   1  10   1        0.10        0.01      0.16 o
   2  10   1        0.14        0.00      0.17 o
   3  10   1        5.66        4.79      0.44 o
  -1 -10   2        0.13        0.22      0.19 o
   0 -10   2        0.30        0.32      0.19 o
  -3  -9   2        1.45        0.98      0.28 o
  -2  -9   2        2.38        3.18      0.35 o
  -1  -9   2        2.39        2.16      0.29 o
   0  -9   2       19.73       19.61      0.76 o
  -4  -8   2        0.49        0.51      0.24 o
  -3  -8   2        6.09        4.98      0.42 o
  -2  -8   2        1.26        1.42      0.24 o
  -1  -8   2        0.43        0.67      0.20 o
   0  -8   2       19.03       19.65      0.71 o
   1  -8   2        0.00       -0.05      0.08 o
   2  -8   2       41.31       43.55      0.97 o
   3  -8   2       16.89       17.77      0.61 o
  -5  -7   2        1.55        2.03      0.34 o
  -4  -7   2       13.76       11.48      0.58 o
  -3  -7   2        0.82        1.42      0.14 o
  -2  -7   2        0.01        0.02      0.13 o
  -1  -7   2       20.73       21.55      0.72 o
   0  -7   2       94.04       98.25      1.19 o
   1  -7   2       27.55       29.68      0.41 o
   2  -7   2        0.03        0.16      0.12 o
   3  -7   2       52.33       51.39      1.10 o
   4  -7   2        0.22        0.00      0.17 o
  -5  -6   2        0.02        0.08      0.09 o
  -4  -6   2       32.53       31.21      0.90 o
  -3  -6   2       57.89       57.91      0.84 o
  -2  -6   2       17.60       16.77      0.60 o
  -1  -6   2       57.10       60.82      1.29 o
   0  -6   2       14.60       11.83      0.29 o
   1  -6   2       28.60       30.45      0.39 o
   2  -6   2        1.88        1.05      0.10 o
   3  -6   2      206.50      190.43      1.94 o
   4  -6   2       24.66       25.72      0.76 o
   5  -6   2        1.60        1.84      0.28 o
  -5  -5   2       19.43       18.11      0.46 o
  -4  -5   2        0.45        0.41      0.11 o
  -3  -5   2       55.78       53.38      2.36 o
  -2  -5   2        7.67        7.65      0.38 o
  -1  -5   2       24.00       23.23      0.65 o
   0  -5   2      126.89      128.87      1.38 o
   1  -5   2        0.23        0.16      0.05 o
   2  -5   2        0.96        1.44      0.10 o
   3  -5   2       24.48       20.62      0.39 o
   4  -5   2        8.69        8.85      0.27 o
   5  -5   2        2.48        2.80      0.31 o
  -6  -4   2        2.34        2.54      0.28 o
  -5  -4   2        0.26        0.21      0.10 o
  -4  -4   2       12.51       11.72      0.33 o
  -3  -4   2       57.56       55.76      0.77 o
  -2  -4   2        0.06        0.64      0.07 o
  -1  -4   2      675.18      711.96      9.85 o
   0  -4   2        0.73        1.26      0.09 o
   2  -4   2      226.08      237.43      1.87 o
   3  -4   2       54.19       60.64      0.76 o
   4  -4   2       98.88       91.33      1.08 o
   5  -4   2       56.36       56.29      0.82 o
   6  -4   2       13.39       14.00      0.65 o
  -6  -3   2        8.14        6.31      0.40 o
  -5  -3   2        2.60        2.28      0.23 o
  -4  -3   2       43.26       41.17      0.65 o
  -3  -3   2        0.08        0.05      0.07 o
  -2  -3   2      165.20      162.01      1.69 o
  -1  -3   2       66.89       62.59      1.12 o
   0  -3   2        2.29        1.05      0.08 o
   1  -3   2        1.66        2.70      0.08 o
   2  -3   2       98.43      103.62      0.88 o
   3  -3   2       14.93       17.69      0.33 o
   4  -3   2       57.20       59.05      0.78 o
   5  -3   2        3.25        3.14      0.30 o
   6  -3   2        3.98        3.03      0.33 o
  -6  -2   2        9.28        9.85      0.50 o
  -5  -2   2       22.50       27.66      0.77 o
  -4  -2   2        0.81        0.95      0.12 o
  -3  -2   2      357.89      390.55      3.83 o
  -2  -2   2       63.57       61.20      1.12 o
  -1  -2   2      244.03      260.69      2.53 o
   0  -2   2      170.56      166.71      1.60 o
   1  -2   2        0.01       -0.06      0.03 o
   2  -2   2        6.35       10.44      0.15 o
   3  -2   2      719.61      748.09      9.78 o
   4  -2   2        2.18        4.29      0.28 o
   5  -2   2       80.13       70.48      1.40 o
   6  -2   2        8.46       10.47      0.53 o
  -6  -1   2       18.77       22.08      0.77 o
  -5  -1   2        6.11        5.79      0.36 o
  -4  -1   2        6.91        5.88      0.21 o
  -3  -1   2       25.47       24.93      0.42 o
  -2  -1   2        3.23        4.34      0.14 o
  -1  -1   2       61.65       50.15      0.58 o
   0  -1   2       67.81       51.66      0.56 o
   1  -1   2        1.06        0.06      0.18 o
   2  -1   2      593.45      646.51      6.21 o
   3  -1   2      203.17      204.75      2.90 o
   4  -1   2      266.03      272.41      3.87 o
   5  -1   2       45.67       44.16      1.02 o
   6  -1   2        4.09        3.22      0.32 o
  -6   0   2        3.30        3.75      0.36 o
  -5   0   2      120.26      113.72      2.02 o
  -4   0   2       46.01       44.54      0.97 o
  -3   0   2       22.12       24.66      0.40 o
  -2   0   2      127.29      121.02      1.27 o
  -1   0   2      167.70      156.96      1.56 o
   0   0   2      704.88      594.71      8.18 o
   1   0   2     3264.52     3594.55     53.08 o
   2   0   2        6.16        1.48      0.11 o
   3   0   2       80.36       90.49      1.46 o
   4   0   2       77.53       70.32      1.27 o
   5   0   2       24.65       27.30      0.75 o
   6   0   2       35.00       34.62      0.95 o
   7   0   2        0.92        1.15      0.27 o
  -6   1   2       36.58       42.85      1.15 o
  -5   1   2       36.87       35.85      0.94 o
  -4   1   2        4.25        3.32      0.28 o
  -3   1   2        3.76        2.95      0.14 o
  -2   1   2       14.99       15.45      0.27 o
  -1   1   2        7.55        4.49      0.18 o
   0   1   2        0.08        0.65      0.10 o
   1   1   2      296.42      282.17      3.91 o
   2   1   2      128.02      164.22      1.75 o
   3   1   2       14.45       19.12      0.30 o
   4   1   2      134.29      132.08      2.08 o
   5   1   2        0.53        0.62      0.16 o
   6   1   2       13.89       15.72      0.61 o
   7   1   2        4.06        3.07      0.34 o
  -5   2   2      105.22      109.20      2.01 o
  -4   2   2      465.58      489.94      6.76 o
  -3   2   2      128.68      125.18      1.38 o
  -2   2   2      264.84      250.51      2.49 o
  -1   2   2     2486.92     2436.46     22.99 o
   0   2   2     1422.81     1309.99     12.38 o
   1   2   2      553.76      587.90      8.02 o
   2   2   2      845.15      868.14     11.83 o
   3   2   2       30.60       30.24      0.44 o
   4   2   2      158.53      174.85      1.84 o
   5   2   2       40.77       40.55      0.95 o
   6   2   2        5.77        4.69      0.34 o
   7   2   2        5.24        4.87      0.38 o
  -5   3   2        0.19       -0.14      0.13 o
  -4   3   2       11.53        9.35      0.44 o
  -3   3   2       50.83       50.65      1.05 o
  -2   3   2        8.16        8.02      0.21 o
  -1   3   2       46.59       46.24      0.85 o
   0   3   2      612.95      631.16      5.94 o
   1   3   2       22.63       20.69      0.41 o
   2   3   2      388.57      390.19      5.50 o
   3   3   2        1.84        3.54      0.14 o
   4   3   2       88.07       93.61      1.12 o
   5   3   2        0.73        1.04      0.17 o
   6   3   2       68.88       73.18      1.52 o
   7   3   2        0.60        1.00      0.22 o
  -5   4   2        0.17        0.16      0.18 o
  -4   4   2       87.39       94.02      1.77 o
  -3   4   2      616.70      628.33      8.46 o
  -2   4   2       99.56       98.95      1.15 o
  -1   4   2       15.80       14.45      0.29 o
   0   4   2      588.72      605.36      5.12 o
   1   4   2       57.36       46.54      0.95 o
   2   4   2      106.48      105.47      1.76 o
   3   4   2      180.26      185.98      2.87 o
   4   4   2        1.96        2.54      0.15 o
   5   4   2       31.01       32.31      0.83 o
   6   4   2        2.17        1.79      0.23 o
  -4   5   2       21.86       20.58      0.69 o
  -3   5   2        3.52        3.65      0.29 o
  -2   5   2        8.08        7.54      0.22 o
  -1   5   2       11.67       11.41      0.25 o
   0   5   2       74.40       74.38      0.83 o
   1   5   2      237.00      226.59      3.46 o
   2   5   2        0.87        1.25      0.18 o
   3   5   2       59.57       57.30      1.19 o
   4   5   2        3.11        4.31      0.20 o
   5   5   2       32.12       32.75      0.61 o
   6   5   2       14.91       15.39      0.60 o
  -4   6   2       15.81       15.27      0.62 o
  -3   6   2       43.24       43.90      1.04 o
  -2   6   2      539.04      534.17      7.26 o
  -1   6   2        8.26        7.19      0.36 o
   0   6   2      117.60      112.18      1.37 o
   1   6   2       18.84       19.90      0.62 o
   2   6   2      245.56      233.49      3.66 o
   3   6   2        5.63        5.17      0.34 o
   4   6   2       67.35       69.40      1.46 o
   5   6   2        1.31        1.12      0.14 o
   6   6   2       10.55       11.12      0.52 o
  -3   7   2        1.99        2.65      0.28 o
  -2   7   2       88.65       88.70      1.62 o
  -1   7   2       12.05       11.51      0.33 o
   0   7   2       12.33       11.75      0.32 o
   1   7   2        3.41        2.15      0.24 o
   2   7   2       53.06       50.77      1.21 o
   3   7   2       25.96       23.32      0.77 o
   4   7   2        5.31        5.47      0.40 o
   5   7   2        1.25        1.05      0.16 o
   6   7   2        1.05        0.74      0.19 o
  -3   8   2        7.97        7.80      0.44 o
  -2   8   2       24.66       24.82      0.75 o
  -1   8   2      145.75      150.98      2.44 o
   0   8   2       27.88       26.49      0.83 o
   1   8   2       22.38       23.30      0.79 o
   2   8   2       75.59       73.49      1.62 o
   3   8   2        7.18        6.33      0.45 o
   4   8   2        0.16       -0.05      0.19 o
   5   8   2        0.00        0.21      0.16 o
  -1   9   2        8.60        8.27      0.43 o
   0   9   2        5.94        5.37      0.41 o
   1   9   2        0.60        0.54      0.20 o
   2   9   2        0.12       -0.06      0.14 o
   3   9   2       15.28       15.02      0.71 o
   4   9   2        2.41        1.47      0.32 o
   0  10   2       25.73       24.45      0.89 o
   1  10   2        2.54        2.37      0.33 o
   2  10   2        0.26        0.27      0.20 o
   3  10   2        1.29        1.29      0.29 o
  -3  -9   3        0.62        1.08      0.27 o
  -2  -9   3        0.38        0.52      0.21 o
  -1  -9   3        0.05        0.13      0.17 o
   0  -9   3        0.10        0.19      0.18 o
  -4  -8   3        5.05        5.86      0.48 o
  -2  -8   3        2.27        2.17      0.29 o
  -1  -8   3        0.68        0.33      0.17 o
   0  -8   3       19.00       19.26      0.71 o
   1  -8   3        0.75        0.99      0.19 o
  -4  -7   3       14.03       13.69      0.66 o
  -3  -7   3       11.35       10.69      0.56 o
  -2  -7   3        7.21        6.50      0.40 o
  -1  -7   3        0.09        0.17      0.14 o
   0  -7   3       14.16       12.86      0.34 o
   1  -7   3      117.43      120.73      1.41 o
   2  -7   3        3.79        3.64      0.26 o
   3  -7   3       25.50       26.30      0.71 o
   4  -7   3        0.21        0.12      0.16 o
  -5  -6   3        3.68        3.86      0.39 o
  -4  -6   3        0.01        0.08      0.19 o
  -3  -6   3       40.57       36.75      1.00 o
  -2  -6   3       20.72       19.46      0.66 o
  -1  -6   3       13.43       14.70      0.55 o
   0  -6   3        7.50        6.60      0.23 o
   1  -6   3      144.89      152.08      1.32 o
   2  -6   3       10.30       10.40      0.34 o
   3  -6   3       31.16       29.23      0.50 o
   4  -6   3        3.60        4.08      0.32 o
   5  -6   3       27.54       26.93      0.85 o
  -5  -5   3        1.98        1.90      0.30 o
  -4  -5   3        8.40        8.25      0.47 o
  -3  -5   3       26.39       24.99      0.77 o
  -2  -5   3        5.28        6.50      0.22 o
  -1  -5   3       20.69       20.52      0.62 o
   0  -5   3        0.88        1.06      0.16 o
   1  -5   3      103.08      109.12      0.97 o
   2  -5   3        0.01       -0.10      0.06 o
   3  -5   3       11.28       10.76      0.28 o
   4  -5   3        0.22        0.13      0.08 o
   5  -5   3        3.36        3.20      0.20 o
  -5  -4   3       23.67       23.77      0.52 o
  -4  -4   3       25.10       25.86      0.70 o
  -3  -4   3      379.97      388.68      4.86 o
  -2  -4   3        0.03        0.19      0.06 o
  -1  -4   3        0.12        0.21      0.10 o
   0  -4   3      142.26      146.28      1.52 o
   1  -4   3      314.17      330.00      2.53 o
   2  -4   3      205.45      210.23      1.87 o
   3  -4   3        1.15        1.31      0.11 o
   4  -4   3      145.92      120.87      1.35 o
   5  -4   3        4.99        7.11      0.27 o
   6  -4   3        0.91        0.39      0.12 o
  -6  -3   3       12.34       13.47      0.59 o
  -5  -3   3        7.60        6.96      0.38 o
  -4  -3   3        3.42        3.32      0.44 o
  -3  -3   3        2.50        2.75      0.29 o
  -2  -3   3       83.46       79.94      0.94 o
  -1  -3   3       61.79       68.41      0.78 o
   0  -3   3        6.18        5.49      0.17 o
   1  -3   3       24.83       31.47      0.34 o
   2  -3   3       94.74       90.60      0.79 o
   3  -3   3       23.36       27.03      0.43 o
   4  -3   3        0.64        0.97      0.11 o
   5  -3   3       64.90       64.43      0.89 o
   6  -3   3        0.44        0.15      0.10 o
  -6  -2   3        0.52        0.57      0.21 o
  -5  -2   3       19.34       18.02      0.62 o
  -4  -2   3       61.14       59.11      0.84 o
  -3  -2   3       91.37       92.14      1.10 o
  -2  -2   3      306.89      326.24      6.99 o
  -1  -2   3        0.03        0.05      0.03 o
   0  -2   3      277.35      289.59      2.71 o
   1  -2   3      704.18      744.58      6.68 o
   2  -2   3      285.19      325.90      2.47 o
   3  -2   3      111.64      112.97      1.19 o
   4  -2   3       17.14       16.29      0.50 o
   5  -2   3       63.61       56.15      1.19 o
   6  -2   3       32.93       34.46      0.96 o
  -6  -1   3        4.66        6.37      0.44 o
  -5  -1   3       59.21       55.74      1.23 o
  -4  -1   3        0.68        0.71      0.14 o
  -3  -1   3       67.19       69.95      0.88 o
  -2  -1   3        1.23        1.63      0.26 o
  -1  -1   3      354.88      381.42      7.13 o
   0  -1   3       22.95       19.88      0.29 o
   1  -1   3       76.25       65.97      0.70 o
   2  -1   3      848.49      845.24      6.24 o
   3  -1   3       46.47       55.29      0.97 o
   4  -1   3       45.34       46.82      0.95 o
   5  -1   3      172.20      158.49      2.54 o
   6  -1   3       27.85       31.13      0.89 o
  -6   0   3        2.18        2.65      0.32 o
  -5   0   3        9.93        8.23      0.44 o
  -4   0   3      113.23      116.77      1.37 o
  -3   0   3       62.10       59.49      0.78 o
  -2   0   3      314.60      333.81      3.90 o
  -1   0   3     2998.27     2911.70     51.23 o
   0   0   3      406.96      375.41      3.41 o
   1   0   3       41.10       36.17      0.42 o
   2   0   3      280.25      348.29      3.31 o
   3   0   3      125.54      137.44      1.41 o
   4   0   3      283.52      296.98      4.17 o
   5   0   3        5.97        5.62      0.34 o
   6   0   3       28.02       24.78      0.78 o
   7   0   3        1.95        2.37      0.33 o
  -5   1   3        0.01        0.12      0.15 o
  -4   1   3       22.21       22.88      0.68 o
  -3   1   3        0.16        0.07      0.07 o
  -2   1   3       80.29       79.58      1.12 o
  -1   1   3       11.86       10.54      0.21 o
   0   1   3        2.06        4.46      0.14 o
   1   1   3        0.05        0.18      0.06 o
   2   1   3      288.46      287.87      2.77 o
   3   1   3       23.29       17.07      0.54 o
   4   1   3       12.39       11.65      0.41 o
   5   1   3       47.19       45.36      1.02 o
   6   1   3        5.13        5.47      0.38 o
   7   1   3       10.29       11.47      0.58 o
  -5   2   3        0.76        1.37      0.24 o
  -4   2   3       13.23       13.70      0.53 o
  -3   2   3      152.23      147.21      1.62 o
  -2   2   3      650.45      656.49      9.60 o
  -1   2   3        0.40        0.72      0.11 o
   0   2   3     2511.40     2489.99     31.43 o
   1   2   3      209.57      203.52      2.95 o
   2   2   3       16.31       24.04      0.51 o
   3   2   3       84.79       95.56      1.76 o
   4   2   3       45.44       45.81      0.63 o
   5   2   3       15.94       15.48      0.54 o
   6   2   3        1.37        1.59      0.23 o
   7   2   3        4.62        3.09      0.34 o
  -5   3   3       61.03       66.76      1.49 o
  -4   3   3       13.41       11.84      0.51 o
  -3   3   3       81.21       76.09      0.97 o
  -2   3   3        0.54        0.66      0.09 o
  -1   3   3        2.29        2.10      0.11 o
   0   3   3       45.24       45.60      1.48 o
   1   3   3        2.07        3.01      0.18 o
   2   3   3        3.51        4.79      0.22 o
   3   3   3        3.94        3.36      0.21 o
   4   3   3       61.70       59.22      0.79 o
   5   3   3       34.83       32.25      0.82 o
   6   3   3        7.52        9.36      0.47 o
   7   3   3       19.31       18.83      0.73 o
  -5   4   3       32.38       35.08      1.02 o
  -4   4   3       40.52       41.76      1.05 o
  -2   4   3      109.74      100.45      1.70 o
  -1   4   3       23.19       23.16      0.40 o
   0   4   3      128.37      132.40      1.43 o
   1   4   3       55.60       48.66      1.28 o
   2   4   3       39.97       40.73      0.90 o
   3   4   3       29.52       32.64      0.77 o
   4   4   3        5.92        7.92      0.25 o
   5   4   3       14.29       14.10      0.52 o
   6   4   3        5.61        5.97      0.39 o
  -4   5   3       15.95       15.57      0.61 o
  -3   5   3       42.47       41.21      0.98 o
  -2   5   3        1.77        1.64      0.14 o
  -1   5   3        8.83        9.09      0.26 o
   0   5   3        0.00        0.02      0.05 o
   1   5   3       44.74       48.44      0.85 o
   2   5   3        2.20        2.24      0.22 o
   3   5   3       25.31       30.22      0.79 o
   4   5   3       23.70       25.37      0.72 o
   5   5   3        0.31        0.50      0.11 o
   6   5   3       13.36       13.51      0.56 o
  -4   6   3       57.79       62.03      1.41 o
  -3   6   3       38.35       38.94      0.98 o
  -2   6   3        6.23        8.78      0.46 o
  -1   6   3      115.63      116.65      1.28 o
   0   6   3       62.24       55.62      0.86 o
   1   6   3       55.08       64.85      1.36 o
   2   6   3      163.08      164.72      2.75 o
   3   6   3       32.28       34.05      0.91 o
   4   6   3        2.85        3.07      0.29 o
   5   6   3        7.02        6.40      0.27 o
   6   6   3        3.69        3.15      0.30 o
  -3   7   3       13.88       14.76      0.59 o
  -2   7   3        4.03        4.39      0.30 o
  -1   7   3        4.73        4.03      0.21 o
   0   7   3       24.70       24.06      0.50 o
   1   7   3       14.54       14.83      0.58 o
   2   7   3       36.92       34.18      0.95 o
   3   7   3        1.29        1.31      0.24 o
   4   7   3       27.07       28.23      0.88 o
   5   7   3        2.93        2.78      0.21 o
   6   7   3       14.48       13.28      0.60 o
  -2   8   3        2.80        2.72      0.29 o
  -1   8   3       15.83       15.48      0.42 o
   0   8   3        1.21        1.23      0.15 o
   1   8   3        0.17        0.23      0.14 o
   2   8   3       17.29       17.02      0.69 o
   3   8   3        4.08        4.07      0.39 o
   4   8   3       15.57       15.07      0.68 o
   5   8   3        5.54        5.45      0.29 o
  -1   9   3       61.76       63.27      1.36 o
   0   9   3        1.56        1.39      0.26 o
   1   9   3       18.95       19.17      0.77 o
   2   9   3        0.09        0.08      0.16 o
   3   9   3       10.49        9.81      0.59 o
   4   9   3        4.30        3.46      0.41 o
   1  10   3        5.52        6.61      0.50 o
   2  10   3        7.77        7.97      0.54 o
  -2  -9   4        1.80        1.67      0.31 o
  -1  -9   4        0.62        0.62      0.22 o
   0  -9   4       17.13       18.30      0.75 o
   1  -9   4       17.38       17.62      0.61 o
  -3  -8   4        1.01        1.15      0.30 o
  -2  -8   4        3.77        4.77      0.39 o
  -1  -8   4        7.14        6.24      0.43 o
   0  -8   4       71.04       74.80      1.64 o
   1  -8   4        0.69        0.79      0.18 o
   2  -8   4        7.44        7.91      0.40 o
  -4  -7   4        0.03       -0.09      0.20 o
  -3  -7   4        0.28        0.37      0.21 o
  -2  -7   4        0.99        1.61      0.26 o
  -1  -7   4        1.68        1.26      0.22 o
   0  -7   4        2.13        2.38      0.21 o
   1  -7   4       21.59       21.47      0.47 o
   2  -7   4        3.56        3.55      0.27 o
   3  -7   4        1.97        2.29      0.23 o
  -4  -6   4       31.08       28.49      0.93 o
  -3  -6   4       20.03       19.44      0.73 o
  -2  -6   4       47.01       46.39      1.15 o
  -1  -6   4        0.15        0.33      0.15 o
   0  -6   4       11.27       12.71      0.33 o
   1  -6   4       56.23       61.71      0.85 o
   2  -6   4       15.03       15.94      0.49 o
   3  -6   4        4.78        5.93      0.31 o
   4  -6   4       56.42       48.87      1.02 o
  -5  -5   4       11.37       11.57      0.58 o
  -4  -5   4        1.05        0.50      0.20 o
  -3  -5   4        0.78        0.98      0.22 o
  -2  -5   4        2.41        3.26      0.31 o
  -1  -5   4       69.89       67.96      1.39 o
   0  -5   4        5.70        5.12      0.21 o
   1  -5   4      143.65      141.57      1.53 o
   2  -5   4       32.39       32.17      0.71 o
   3  -5   4        9.26        9.58      0.26 o
   4  -5   4        0.77        0.35      0.10 o
   5  -5   4        0.40        0.59      0.12 o
  -5  -4   4        5.11        5.59      0.42 o
  -4  -4   4        6.67        5.82      0.39 o
  -3  -4   4       13.27       11.98      0.52 o
  -2  -4   4       37.59       36.07      0.91 o
  -1  -4   4      504.24      512.31      7.31 o
   0  -4   4        0.05        0.10      0.07 o
   1  -4   4      256.41      248.35      2.44 o
   2  -4   4      232.07      225.41      2.60 o
   3  -4   4      138.96      134.86      1.43 o
   4  -4   4        7.64        6.66      0.33 o
   5  -4   4       22.77       20.17      0.45 o
   6  -4   4       19.91       22.80      0.52 o
  -4  -3   4       25.93       24.44      0.76 o
  -3  -3   4       54.05       53.21      1.16 o
  -2  -3   4        6.35        6.50      0.35 o
  -1  -3   4        1.53        1.16      0.16 o
   0  -3   4       81.82       93.10      1.50 o
   1  -3   4        9.01       10.58      0.19 o
   2  -3   4       43.02       44.01      0.45 o
   3  -3   4       45.07       44.69      0.60 o
   4  -3   4       19.61       16.14      0.35 o
   5  -3   4       22.54       21.37      0.45 o
   6  -3   4        7.84        7.18      0.29 o
  -4  -2   4        4.81        4.91      0.22 o
  -3  -2   4        8.29        9.88      0.27 o
  -2  -2   4      327.76      341.94      3.37 o
  -1  -2   4       39.05       42.68      0.53 o
   0  -2   4      764.49      813.03     16.85 o
   1  -2   4       62.54       58.88      0.69 o
   2  -2   4      113.58      107.58      0.91 o
   3  -2   4      355.19      365.49      3.37 o
   4  -2   4       63.13       66.11      0.91 o
   5  -2   4        0.76        0.47      0.10 o
   6  -2   4       28.66       26.45      0.82 o
  -5  -1   4        5.93        4.62      0.35 o
  -4  -1   4        1.34        2.66      0.18 o
  -3  -1   4      160.30      154.62      1.70 o
  -2  -1   4       33.95       36.56      0.53 o
  -1  -1   4      100.97      106.36      1.13 o
   0  -1   4        5.70        5.57      0.16 o
   1  -1   4       18.46       14.68      0.25 o
   2  -1   4      136.89      139.88      1.55 o
   3  -1   4      197.05      207.11      2.00 o
   4  -1   4       57.73       55.63      1.06 o
   5  -1   4        1.52        2.13      0.23 o
   6  -1   4        1.60        2.07      0.27 o
  -5   0   4        0.45        0.88      0.22 o
  -4   0   4       37.87       32.06      0.69 o
  -3   0   4        3.47        2.77      0.20 o
  -2   0   4      420.99      416.22      4.04 o
  -1   0   4      233.03      232.86      2.30 o
   0   0   4        0.00        0.52      0.12 o
   1   0   4     1279.44     1289.08     54.24 o
   2   0   4      416.32      421.97      3.16 o
   3   0   4       49.82       44.25      0.55 o
   4   0   4       82.17       88.55      1.49 o
   5   0   4       37.76       40.95      0.94 o
   6   0   4        0.55        0.69      0.20 o
   7   0   4        1.29        1.83      0.30 o
  -5   1   4       22.84       24.98      0.80 o
  -4   1   4        1.58        1.87      0.24 o
  -3   1   4        0.28        0.44      0.10 o
  -2   1   4       65.81       61.49      0.78 o
  -1   1   4       35.58       32.81      0.91 o
   0   1   4       81.01       69.12      0.92 o
   1   1   4        1.29        0.81      0.09 o
   2   1   4        1.24        0.52      0.08 o
   3   1   4      320.01      332.93      3.23 o
   4   1   4        3.84        4.06      0.24 o
   5   1   4        1.62        1.23      0.19 o
   6   1   4       46.44       45.89      1.11 o
   7   1   4        0.05       -0.12      0.16 o
  -5   2   4        6.92        9.99      0.53 o
  -4   2   4        2.22        1.53      0.22 o
  -3   2   4      121.41      112.13      1.38 o
  -2   2   4      130.11      116.00      1.31 o
  -1   2   4       12.95       14.95      0.29 o
   0   2   4      603.32      605.68      5.71 o
   1   2   4      318.80      297.14      2.75 o
   2   2   4      342.93      344.01      4.86 o
   3   2   4        8.41        5.74      0.30 o
   4   2   4       55.16       50.49      0.68 o
   5   2   4      150.27      152.10      2.44 o
   6   2   4        0.00        0.49      0.18 o
   7   2   4        0.26        0.00      0.17 o
  -5   3   4       12.26       12.90      0.61 o
  -4   3   4       11.90       13.09      0.55 o
  -3   3   4       28.92       26.66      0.50 o
  -2   3   4        1.02        1.31      0.12 o
  -1   3   4        6.40        7.78      0.22 o
   0   3   4       40.65       32.96      0.47 o
   1   3   4      239.92      220.61      3.28 o
   2   3   4        0.24        0.20      0.09 o
   3   3   4       83.76       91.68      1.99 o
   4   3   4       15.13       12.59      0.30 o
   5   3   4        0.08        0.10      0.12 o
   6   3   4       35.04       37.54      0.99 o
   7   3   4        1.39        1.63      0.28 o
  -4   4   4       15.34       15.44      0.61 o
  -3   4   4       35.19       34.22      0.86 o
  -2   4   4      164.01      156.59      1.75 o
  -1   4   4       93.31       94.84      1.13 o
   0   4   4       15.53       12.24      0.28 o
   1   4   4      660.79      678.97      9.43 o
   2   4   4        7.16        6.61      0.53 o
   3   4   4       51.71       50.20      1.06 o
   4   4   4        4.02        4.52      0.20 o
   5   4   4        2.00        1.95      0.22 o
   6   4   4       25.01       24.26      0.78 o
  -4   5   4        2.97        1.87      0.27 o
  -3   5   4       23.75       22.44      0.70 o
  -2   5   4       11.07        9.99      0.30 o
  -1   5   4        5.99        6.30      0.23 o
   0   5   4       27.32       27.63      0.80 o
   1   5   4      207.79      193.78      2.49 o
   2   5   4       93.70       85.71      1.78 o
   3   5   4        0.23        0.10      0.13 o
   4   5   4        1.64        1.62      0.21 o
   5   5   4       11.03       11.44      0.35 o
   6   5   4       26.12       26.74      0.83 o
  -3   6   4        1.11        1.70      0.23 o
  -2   6   4       11.74       13.52      0.50 o
  -1   6   4       37.19       32.17      1.49 o
   0   6   4        0.42        0.47      0.11 o
   1   6   4        5.03        4.85      0.27 o
   2   6   4        1.91        2.74      0.28 o
   3   6   4       21.95       21.32      0.70 o
   4   6   4       10.98        9.94      0.49 o
   5   6   4        1.68        2.40      0.20 o
   6   6   4       12.77       12.56      0.57 o
  -3   7   4        0.91        1.28      0.23 o
  -2   7   4        0.00       -0.01      0.11 o
  -1   7   4       30.07       31.05      0.55 o
   0   7   4       11.80       11.58      0.31 o
   1   7   4        4.00        2.89      0.30 o
   2   7   4       31.94       32.38      0.95 o
   3   7   4       20.10       18.82      0.71 o
   4   7   4        2.55        2.78      0.32 o
   5   7   4        2.12        2.26      0.31 o
  -2   8   4        2.99        2.72      0.28 o
  -1   8   4        2.71        3.12      0.52 o
   0   8   4       97.97       96.29      2.01 o
   1   8   4       10.36        9.32      0.51 o
   2   8   4       71.03       69.98      1.60 o
   3   8   4       51.06       53.63      1.38 o
   4   8   4        0.51        0.78      0.26 o
   5   8   4        0.14        0.13      0.21 o
   0   9   4       11.74       13.17      0.65 o
   1   9   4        0.08        0.12      0.16 o
   2   9   4       14.21       12.26      0.64 o
   3   9   4        1.29        1.90      0.33 o
   4   9   4        4.94        5.12      0.48 o
  -1  -9   5        3.45        4.61      0.42 o
   0  -9   5        7.47        8.90      0.54 o
  -2  -8   5        0.92        1.19      0.26 o
  -1  -8   5       10.80       11.50      0.59 o
   0  -8   5        0.25        0.22      0.14 o
   1  -8   5       53.37       57.24      1.21 o
   2  -8   5       21.40       21.46      0.68 o
  -3  -7   5        1.17        1.39      0.29 o
  -2  -7   5       11.61       12.97      0.61 o
  -1  -7   5       18.72       17.00      0.68 o
   0  -7   5        7.27        8.55      0.31 o
   1  -7   5       29.28       27.37      0.55 o
   2  -7   5       57.05       56.17      1.15 o
   3  -7   5       11.17       11.33      0.48 o
  -4  -6   5       10.42        9.11      0.54 o
  -3  -6   5        0.00        0.50      0.22 o
  -2  -6   5        7.78        8.46      0.47 o
  -1  -6   5       12.42       13.60      0.58 o
   0  -6   5        0.28        0.55      0.12 o
   1  -6   5      110.46      104.09      1.27 o
   2  -6   5      177.06      170.43      2.50 o
   3  -6   5       69.75       66.04      1.26 o
   4  -6   5        1.65        2.20      0.23 o
  -4  -5   5        3.84        3.80      0.38 o
  -3  -5   5       22.28       21.59      0.76 o
  -2  -5   5        7.12        6.32      0.41 o
  -1  -5   5      100.87       93.40      1.79 o
   0  -5   5        4.03        5.58      0.22 o
   1  -5   5      117.14      118.82      1.36 o
   2  -5   5       33.91       31.24      0.72 o
   3  -5   5        9.87       10.03      0.40 o
   4  -5   5        6.46        5.79      0.33 o
   5  -5   5        2.70        2.75      0.26 o
  -4  -4   5        2.62        1.45      0.27 o
  -3  -4   5      215.86      214.41      3.51 o
  -2  -4   5       33.82       31.13      0.86 o
  -1  -4   5        5.44        7.15      0.37 o
   0  -4   5       44.56       53.14      1.24 o
   1  -4   5       21.89       20.62      0.39 o
   2  -4   5      106.29       99.56      1.14 o
   3  -4   5      147.42      145.24      2.14 o
   4  -4   5      118.27      118.80      1.87 o
   5  -4   5        1.50        0.77      0.17 o
  -4  -3   5        0.78        0.98      0.22 o
  -3  -3   5        9.28        8.08      0.43 o
  -2  -3   5       57.07       59.95      1.28 o
  -1  -3   5        3.64        4.33      0.28 o
   0  -3   5       17.40       16.36      0.34 o
   1  -3   5        9.55       11.64      0.27 o
   2  -3   5       36.34       38.66      0.54 o
   3  -3   5        1.64        1.70      0.17 o
   4  -3   5       14.82       12.79      0.32 o
   5  -3   5       15.26       15.50      0.38 o
   6  -3   5        1.36        1.46      0.16 o
  -4  -2   5        0.03        0.18      0.17 o
  -3  -2   5       88.29       89.28      1.71 o
  -2  -2   5       26.20       28.94      0.77 o
  -1  -2   5        1.35        1.70      0.18 o
   0  -2   5       87.88       94.77      1.06 o
   1  -2   5        1.52        6.41      0.19 o
   2  -2   5       82.76       93.39      1.02 o
   3  -2   5      133.83      126.18      1.31 o
   4  -2   5       26.60       30.20      0.50 o
   5  -2   5       58.20       55.52      0.80 o
   6  -2   5        2.11        3.76      0.22 o
  -4  -1   5        9.68       11.20      0.50 o
  -3  -1   5        3.97        4.32      0.30 o
  -2  -1   5        0.00        0.02      0.11 o
  -1  -1   5       30.44       35.70      0.81 o
   0  -1   5        3.15        3.58      0.14 o
   1  -1   5       71.06       61.68      0.76 o
   2  -1   5        9.09        7.92      0.15 o
   3  -1   5      118.09      127.45      1.77 o
   4  -1   5       34.99       37.91      0.59 o
   5  -1   5        0.80        0.71      0.17 o
   6  -1   5       45.71       42.15      1.06 o
  -4   0   5       47.35       50.04      1.04 o
  -3   0   5       36.21       38.01      0.61 o
  -2   0   5        0.53        0.31      0.12 o
  -1   0   5      352.34      356.66      3.46 o
   0   0   5       39.08       40.45      0.40 o
   1   0   5      196.85      213.65      3.55 o
   2   0   5       16.89       27.06      0.31 o
   3   0   5       61.31       67.36      0.64 o
   4   0   5      170.04      163.21      2.46 o
   5   0   5       13.75       14.74      0.52 o
   6   0   5        2.11        2.85      0.29 o
  -5   1   5        7.01        6.24      0.43 o
  -4   1   5        0.73        0.50      0.18 o
  -3   1   5        4.45        5.67      0.25 o
  -2   1   5        1.48        1.16      0.11 o
  -1   1   5        7.91        6.75      0.19 o
   0   1   5        0.06        0.09      0.03 o
   1   1   5      175.76      158.92      1.56 o
   2   1   5      143.19      129.93      1.33 o
   3   1   5      356.61      387.06      3.75 o
   4   1   5        7.37        7.32      0.31 o
   5   1   5      127.60      129.27      2.14 o
   6   1   5       10.55       10.36      0.49 o
   7   1   5       36.07       36.60      1.05 o
  -4   2   5        7.35        8.05      0.44 o
  -3   2   5       12.24        8.76      0.39 o
  -2   2   5       21.70       22.76      0.46 o
  -1   2   5      410.93      392.23      3.83 o
   0   2   5      121.03      131.62      1.40 o
   1   2   5       58.07       54.87      1.01 o
   2   2   5      221.38      243.04      3.56 o
   3   2   5       33.09       24.82      0.41 o
   4   2   5       12.05       13.60      0.31 o
   5   2   5       10.82        9.91      0.43 o
   6   2   5        0.77        0.93      0.21 o
   7   2   5        1.00        0.93      0.25 o
  -4   3   5        3.63        3.93      0.33 o
  -3   3   5        0.56        0.39      0.11 o
  -2   3   5        9.96       10.34      0.29 o
  -1   3   5       19.79       21.17      0.40 o
   0   3   5        7.13        7.08      0.20 o
   1   3   5        1.46        1.86      0.15 o
   2   3   5      209.13      197.85      3.02 o
   3   3   5        8.78        5.71      0.61 o
   4   3   5        2.55        4.15      0.18 o
   5   3   5        1.72        1.81      0.21 o
   6   3   5        5.88        5.97      0.39 o
   7   3   5        1.36        1.37      0.26 o
  -4   4   5      145.98      163.51      2.76 o
  -3   4   5        2.22        3.47      0.29 o
  -2   4   5        2.26        0.86      0.19 o
  -1   4   5      311.25      299.85      3.05 o
   0   4   5       18.97       25.74      3.39 o
   1   4   5        4.51        5.01      0.29 o
   2   4   5        1.14        2.82      0.22 o
   3   4   5       76.16       78.56      1.22 o
   4   4   5        5.11        4.42      0.20 o
   5   4   5       34.74       33.38      0.87 o
   6   4   5       14.62       12.73      0.55 o
  -3   5   5        5.64        4.62      0.33 o
  -2   5   5        2.21        2.01      0.16 o
  -1   5   5       35.20       34.21      0.59 o
   0   5   5       66.29       61.09      0.84 o
   1   5   5        3.87        3.93      0.29 o
   2   5   5        3.47        3.37      0.23 o
   3   5   5       56.83       61.44      1.08 o
   4   5   5       66.01       64.45      1.37 o
   5   5   5       23.65       28.16      0.81 o
   6   5   5        4.00        4.34      0.36 o
  -3   6   5      113.47      121.36      2.18 o
  -2   6   5        0.02       -0.01      0.09 o
  -1   6   5       27.20       25.18      0.88 o
   0   6   5        0.92        0.50      0.10 o
   1   6   5        9.55        8.45      0.36 o
   2   6   5       82.82       85.85      2.20 o
   3   6   5       28.54       30.34      0.90 o
   4   6   5        3.82        4.10      0.36 o
   5   6   5        0.01       -0.14      0.09 o
   6   6   5        1.05        1.24      0.24 o
  -2   7   5       10.35       11.30      0.50 o
  -1   7   5        1.81        1.87      0.16 o
   0   7   5       17.96       16.70      0.39 o
   1   7   5        0.68        0.76      0.18 o
   2   7   5        2.61        2.81      0.32 o
   3   7   5        5.52        5.09      0.40 o
   4   7   5       36.07       37.46      1.08 o
   5   7   5        1.25        1.20      0.18 o
  -1   8   5        0.60        0.64      0.13 o
   0   8   5        4.75        6.73      0.48 o
   1   8   5       14.41       15.74      0.71 o
   2   8   5        3.34        3.23      0.35 o
   3   8   5        2.29        3.00      0.37 o
   4   8   5        0.99        1.73      0.32 o
   5   8   5        0.53        0.55      0.26 o
   0   9   5        5.17        5.23      0.46 o
   1   9   5        0.16        0.54      0.22 o
   2   9   5        0.42        0.79      0.23 o
   3   9   5        0.30        0.13      0.23 o
  -1  -8   6        2.00        2.02      0.30 o
   0  -8   6        4.25        4.34      0.38 o
   1  -8   6       73.50       73.95      1.48 o
   2  -8   6        0.62        0.43      0.19 o
  -2  -7   6        7.61        6.88      0.47 o
  -1  -7   6       29.53       26.00      0.88 o
   0  -7   6        5.51        5.07      0.38 o
   1  -7   6       59.91       61.36      1.09 o
   2  -7   6        0.84        0.59      0.18 o
   3  -7   6        1.76        2.09      0.25 o
  -3  -6   6       34.78       33.08      1.04 o
  -2  -6   6        1.74        2.22      0.29 o
  -1  -6   6        0.46        0.33      0.18 o
   0  -6   6        4.38        4.25      0.47 o
   1  -6   6       10.09       11.46      0.47 o
   2  -6   6      175.33      176.58      2.63 o
   3  -6   6       20.68       21.20      0.65 o
   4  -6   6       21.41       22.08      0.69 o
  -4  -5   6        0.99        1.26      0.30 o
  -3  -5   6        0.32        0.43      0.22 o
  -2  -5   6       32.06       32.24      0.95 o
  -1  -5   6        1.14        1.18      0.21 o
   0  -5   6        3.99        2.94      0.18 o
   1  -5   6       38.21       37.19      0.62 o
   2  -5   6       18.02       18.71      0.58 o
   3  -5   6        2.83        3.16      0.25 o
   4  -5   6        6.24        5.77      0.34 o
   5  -5   6        5.80        7.46      0.40 o
  -4  -4   6        0.60        1.14      0.26 o
  -3  -4   6        0.30        0.46      0.21 o
  -2  -4   6        8.75       10.16      0.51 o
  -1  -4   6       34.54       39.25      1.00 o
   0  -4   6       42.02       46.33      0.70 o
   1  -4   6        3.68        2.80      0.17 o
   2  -4   6       15.62       14.19      0.34 o
   3  -4   6      422.24      421.26      5.43 o
   4  -4   6       37.74       36.07      0.85 o
   5  -4   6       16.25       16.02      0.56 o
  -4  -3   6        2.30        2.55      0.32 o
  -3  -3   6        0.63        1.09      0.23 o
  -2  -3   6        0.24        0.16      0.16 o
  -1  -3   6        3.35        2.70      0.25 o
   0  -3   6       44.70       37.92      0.59 o
   1  -3   6       11.45       10.18      0.49 o
   2  -3   6       21.42       23.03      0.41 o
   3  -3   6        1.08        1.61      0.18 o
   4  -3   6       27.23       28.20      0.72 o
   5  -3   6        0.74        1.49      0.20 o
   6  -3   6        0.02        0.17      0.13 o
  -4  -2   6       26.97       26.89      0.85 o
  -3  -2   6       30.90       32.21      0.91 o
  -2  -2   6      239.74      241.46      3.79 o
  -1  -2   6       11.47       11.12      0.45 o
   0  -2   6      274.58      268.10      4.64 o
   1  -2   6      291.24      317.85      3.05 o
   2  -2   6       55.84       57.72      0.98 o
   3  -2   6       36.11       37.22      0.78 o
   4  -2   6      335.81      337.12      4.44 o
   5  -2   6       80.66       84.66      1.51 o
   6  -2   6        2.46        2.51      0.26 o
  -4  -1   6        5.19        4.41      0.35 o
  -3  -1   6        6.21        7.23      0.41 o
  -2  -1   6       28.63       28.01      0.78 o
  -1  -1   6        1.11        0.63      0.15 o
   0  -1   6        4.72        4.30      0.17 o
   1  -1   6       32.84       35.73      0.51 o
   2  -1   6        7.12       11.25      0.25 o
   3  -1   6      163.26      160.76      2.27 o
   4  -1   6       57.61       58.93      0.77 o
   5  -1   6      147.80      148.53      2.59 o
   6  -1   6        0.29        0.46      0.26 o
  -4   0   6        9.22        7.58      0.44 o
  -3   0   6       13.88        9.72      0.47 o
  -2   0   6        0.06        0.03      0.12 o
  -1   0   6      141.18      132.01      2.21 o
   0   0   6        4.48        5.82      0.25 o
   1   0   6      295.54      258.52      2.66 o
   2   0   6      107.03      123.99      1.31 o
   3   0   6        2.03        2.13      0.09 o
   4   0   6       51.85       56.54      0.75 o
   5   0   6      124.57      136.20      2.21 o
   6   0   6       40.48       42.90      1.06 o
  -3   1   6       39.44       37.85      0.97 o
  -2   1   6        3.04        2.59      0.25 o
  -1   1   6       46.13       47.14      1.03 o
   0   1   6        9.61        9.43      0.21 o
   1   1   6       75.36       70.74      0.81 o
   2   1   6      110.75      113.56      1.21 o
   3   1   6       96.73       89.10      0.83 o
   4   1   6        4.52        3.78      0.23 o
   5   1   6       43.98       43.65      0.98 o
   6   1   6       48.69       54.09      1.22 o
  -3   2   6      150.84      147.70      1.73 o
  -2   2   6        9.46       14.21      0.34 o
  -1   2   6      281.28      271.88      2.76 o
   0   2   6      347.52      332.06      3.27 o
   1   2   6       93.41      101.58      1.08 o
   2   2   6       77.09       72.26      0.84 o
   3   2   6      154.23      166.23      1.78 o
   4   2   6        1.15        0.38      0.11 o
   5   2   6       88.75       86.04      1.57 o
   6   2   6       34.64       33.79      0.93 o
  -4   3   6        7.79        9.05      0.48 o
  -3   3   6        0.28        0.37      0.11 o
  -2   3   6        0.44        0.48      0.10 o
  -1   3   6        0.03        0.14      0.08 o
   0   3   6       14.40       13.69      0.38 o
   1   3   6       32.51       36.16      0.85 o
   2   3   6        3.43        3.40      0.14 o
   3   3   6        3.68        4.32      0.26 o
   4   3   6       42.19       44.60      0.62 o
   5   3   6       25.48       25.46      0.72 o
   6   3   6        1.73        1.29      0.22 o
  -3   4   6       16.81       16.05      0.58 o
  -2   4   6      125.40      118.87      1.45 o
  -1   4   6       48.57       38.78      0.94 o
   1   4   6      241.39      227.30      3.54 o
   2   4   6        3.62        3.23      0.25 o
   3   4   6       27.17       20.68      0.62 o
   4   4   6        6.57        7.17      0.33 o
   5   4   6        1.77        2.33      0.26 o
   6   4   6        7.49        7.80      0.44 o
  -3   5   6       25.02       26.11      0.79 o
  -2   5   6        0.72        0.37      0.14 o
  -1   5   6        0.33        0.70      0.14 o
   0   5   6        0.95        1.42      0.16 o
   1   5   6       32.11       31.77      0.86 o
   2   5   6       16.59       16.36      0.58 o
   3   5   6        2.35        2.38      0.27 o
   4   5   6       57.42       63.46      1.41 o
   5   5   6        1.92        1.84      0.24 o
   6   5   6       20.56       21.22      0.75 o
  -2   6   6        0.04        0.12      0.10 o
  -1   6   6       12.68       10.55      0.33 o
   0   6   6       19.47       20.64      0.45 o
   1   6   6       20.36       18.78      0.66 o
   2   6   6       27.10       26.45      0.70 o
   3   6   6        0.04       -0.02      0.14 o
   4   6   6        3.68        3.67      0.36 o
   5   6   6        1.31        1.23      0.17 o
   6   6   6        3.07        4.47      0.38 o
  -1   7   6        0.06        0.16      0.09 o
   0   7   6        1.22        1.14      0.20 o
   1   7   6       17.30       17.31      0.59 o
   2   7   6        3.22        2.76      0.29 o
   3   7   6        3.37        3.50      0.38 o
   4   7   6        3.83        3.40      0.37 o
   5   7   6        2.48        1.71      0.32 o
   0   8   6       37.99       40.66      1.54 o
   1   8   6       22.71       22.45      0.73 o
   2   8   6       10.62       12.27      0.64 o
   3   8   6       52.52       54.95      1.47 o
   4   8   6        3.55        3.68      0.42 o
  -1  -7   7        1.56        1.51      0.27 o
   0  -7   7        5.46        5.93      0.29 o
   1  -7   7        0.74        0.50      0.20 o
   2  -7   7        0.75        0.72      0.19 o
  -2  -6   7        5.38        5.36      0.42 o
  -1  -6   7        9.59        9.66      0.53 o
   0  -6   7       48.42       48.03      0.81 o
   1  -6   7       24.84       25.43      0.54 o
   2  -6   7       48.87       44.36      1.02 o
   3  -6   7       53.19       52.40      1.16 o
  -3  -5   7        9.85       12.01      0.62 o
  -2  -5   7       35.16       34.19      1.03 o
   0  -5   7       56.30       51.71      1.08 o
   1  -5   7        0.08       -0.03      0.09 o
   2  -5   7       51.93       48.10      1.03 o
   3  -5   7        0.26        0.31      0.14 o
   4  -5   7        2.58        2.51      0.26 o
  -3  -4   7        0.53        0.35      0.21 o
  -2  -4   7      239.18      252.00      4.10 o
  -1  -4   7        5.41        5.48      0.37 o
   0  -4   7       43.98       42.40      0.69 o
   1  -4   7       23.03       19.88      0.43 o
   2  -4   7      224.99      218.42      3.08 o
   3  -4   7       74.53       71.68      1.32 o
   4  -4   7        9.50        8.10      0.40 o
   5  -4   7        5.11        5.94      0.37 o
  -3  -3   7        3.22        3.50      0.36 o
  -2  -3   7        2.24        1.86      0.27 o
  -1  -3   7      122.16      126.63      2.29 o
   0  -3   7        9.52        9.33      0.29 o
   1  -3   7       16.53       17.65      0.39 o
   2  -3   7       15.73       16.62      0.36 o
   3  -3   7       13.69       12.66      0.46 o
   4  -3   7        2.16        2.60      0.24 o
   5  -3   7        0.83        0.39      0.14 o
  -4  -2   7        8.64       12.06      0.60 o
  -3  -2   7       20.85       19.33      0.72 o
  -2  -2   7       19.30       18.84      0.68 o
  -1  -2   7      503.69      512.32      7.42 o
   0  -2   7       41.56       41.19      0.63 o
   1  -2   7      106.38       93.29      1.11 o
   2  -2   7      113.36      105.28      1.21 o
   3  -2   7      164.55      152.51      2.24 o
   4  -2   7      154.27      163.08      2.44 o
   5  -2   7       15.76       16.73      0.57 o
   6  -2   7       11.47       12.66      0.53 o
  -4  -1   7       24.20       24.62      0.85 o
  -3  -1   7        5.95        5.35      0.39 o
  -2  -1   7       33.64       33.56      0.92 o
  -1  -1   7        1.24        0.47      0.17 o
   0  -1   7        0.06        0.19      0.08 o
   1  -1   7        6.13        7.40      0.23 o
   2  -1   7        0.70        1.08      0.20 o
   3  -1   7       87.67       87.78      1.43 o
   4  -1   7       33.05       32.55      0.77 o
   5  -1   7        2.17        2.53      0.24 o
   6  -1   7        7.18        7.62      0.41 o
  -4   0   7        0.06        0.36      0.21 o
  -3   0   7        9.47        7.44      0.44 o
  -2   0   7        2.87        2.69      0.28 o
  -1   0   7       34.41       35.06      0.90 o
   0   0   7      530.88      527.73      4.90 o
   1   0   7      155.47      165.20      1.71 o
   2   0   7        2.57        1.44      0.11 o
   3   0   7        6.22        4.77      0.19 o
   4   0   7       39.58       39.19      0.85 o
   5   0   7       68.87       67.71      1.30 o
   6   0   7        0.00       -0.21      0.10 o
  -3   1   7       40.84       43.54      1.14 o
  -2   1   7        7.43        7.51      0.42 o
  -1   1   7       11.51       12.52      0.51 o
   0   1   7        2.14        2.19      0.23 o
   1   1   7        0.24        0.41      0.08 o
   2   1   7       28.48       27.77      0.45 o
   3   1   7       47.55       45.74      0.64 o
   4   1   7       11.09       10.01      0.27 o
   5   1   7       52.39       50.68      0.76 o
   6   1   7       30.94       32.62      0.89 o
  -3   2   7       21.71       22.39      0.76 o
  -2   2   7       37.75       27.95      0.83 o
  -1   2   7       41.57       38.51      0.97 o
   0   2   7       18.10       16.45      0.57 o
   1   2   7      353.56      359.12      5.28 o
   2   2   7      119.10      111.90      1.22 o
   3   2   7       39.21       32.62      0.41 o
   4   2   7       11.33        9.76      0.27 o
   5   2   7        0.48        0.31      0.14 o
   6   2   7       15.00       15.52      0.61 o
  -3   3   7        0.16        0.12      0.18 o
  -2   3   7        0.10        0.40      0.18 o
  -1   3   7        3.00        2.50      0.16 o
   0   3   7        0.00        0.08      0.07 o
   1   3   7       11.62        8.84      0.41 o
   2   3   7       73.89       72.84      1.43 o
   3   3   7      148.73      144.99      1.55 o
   4   3   7       58.74       56.19      1.13 o
   5   3   7        0.37        0.39      0.14 o
   6   3   7       52.46       50.45      1.19 o
  -2   4   7        1.85        2.43      0.18 o
  -1   4   7        7.26       10.28      0.43 o
   0   4   7       51.30       49.85      0.74 o
   1   4   7       31.85       30.27      0.84 o
   2   4   7       50.51       47.43      1.10 o
   3   4   7        0.75        3.67      0.28 o
   4   4   7        0.19        0.36      0.13 o
   5   4   7       20.94       20.78      0.68 o
   6   4   7        9.82        9.84      0.51 o
  -2   5   7        0.91        0.89      0.14 o
  -1   5   7        6.97        7.14      0.27 o
   0   5   7       14.59       14.00      0.36 o
   1   5   7        0.71        0.33      0.14 o
   2   5   7       14.52       13.45      0.55 o
   3   5   7       42.51       42.06      0.89 o
   4   5   7        4.48        5.22      0.33 o
   5   5   7        1.90        2.14      0.26 o
   6   5   7        3.49        3.45      0.33 o
  -1   6   7       23.46       22.27      0.50 o
   0   6   7       38.52       33.49      0.98 o
   1   6   7        0.82        0.89      0.22 o
   2   6   7       32.70       28.66      0.93 o
   3   6   7       17.05       18.86      0.74 o
   4   6   7        0.45        0.64      0.23 o
   5   6   7        0.05        0.24      0.13 o
   0   7   7        0.40        0.28      0.13 o
   1   7   7       26.11       25.57      1.68 o
   2   7   7        4.14        4.84      0.70 o
   3   7   7       22.07       23.61      0.74 o
   4   7   7        1.44        2.57      0.36 o
   1   8   7        8.23        9.93      0.60 o
   2   8   7        3.16        3.75      0.70 o
   3   8   7        0.10        0.96      0.32 o
  -1  -6   8        0.24        0.45      0.18 o
   0  -6   8       28.42       27.32      0.61 o
   1  -6   8        0.29        0.28      0.12 o
   2  -6   8        2.56        2.35      0.27 o
   3  -6   8        0.03       -0.05      0.12 o
  -2  -5   8        2.11        2.12      0.31 o
  -1  -5   8       29.24       30.55      0.97 o
   0  -5   8       45.79       46.58      0.79 o
   1  -5   8        8.50        9.19      0.33 o
   2  -5   8       20.43       20.30      0.66 o
   3  -5   8        0.25        0.17      0.13 o
   4  -5   8        5.11        4.91      0.34 o
  -2  -4   8       23.12       22.16      0.83 o
  -1  -4   8       24.50       24.73      0.84 o
   0  -4   8        0.06        0.34      0.12 o
   1  -4   8      160.81      154.00      1.76 o
   2  -4   8        1.45        1.97      0.23 o
   3  -4   8        0.72        1.33      0.21 o
   4  -4   8       24.89       25.70      0.75 o
  -3  -3   8       14.75       15.87      0.71 o
  -2  -3   8       16.82       16.96      0.70 o
  -1  -3   8       15.72       17.52      0.67 o
   0  -3   8       18.42       17.24      0.41 o
   1  -3   8        0.09        0.19      0.20 o
   2  -3   8       21.71       20.67      0.44 o
   3  -3   8        0.45        0.15      0.13 o
   4  -3   8       11.51       11.44      0.49 o
   5  -3   8        0.46        0.61      0.17 o
  -3  -2   8       12.65       15.41      0.68 o
  -2  -2   8        4.56        4.78      0.39 o
  -1  -2   8      163.23      162.11      2.81 o
   0  -2   8        1.46        1.43      0.14 o
   1  -2   8        1.85        1.12      0.13 o
   2  -2   8       93.62       87.88      1.09 o
   3  -2   8       31.40       31.94      0.77 o
   4  -2   8        0.10        0.16      0.14 o
   5  -2   8        0.67        0.30      0.17 o
  -3  -1   8        7.01        6.74      0.46 o
  -2  -1   8       15.43       14.60      0.62 o
  -1  -1   8        0.00        0.02      0.15 o
   0  -1   8        1.01        0.57      0.11 o
   1  -1   8        1.25        1.78      0.14 o
   2  -1   8        2.52        2.55      0.16 o
   3  -1   8        7.07        6.41      0.33 o
   4  -1   8       13.33       11.78      0.47 o
   5  -1   8        7.12        6.52      0.37 o
  -3   0   8        0.01        0.30      0.20 o
  -2   0   8        1.35        1.10      0.23 o
  -1   0   8       66.89       64.41      1.41 o
   0   0   8      462.62      447.68      6.55 o
   1   0   8        0.50        0.49      0.17 o
   2   0   8       92.56       83.03      1.01 o
   3   0   8      143.36      141.29      1.55 o
   4   0   8       18.23       18.04      0.56 o
   5   0   8       27.40       29.11      0.77 o
   6   0   8        6.99        7.43      0.42 o
  -3   1   8        0.31        0.28      0.22 o
  -2   1   8        4.64        4.38      0.37 o
  -1   1   8        0.06        0.18      0.15 o
   0   1   8       17.80       19.35      0.66 o
   1   1   8      108.11      108.90      1.96 o
   2   1   8       41.29       36.93      0.57 o
   3   1   8       24.98       26.14      0.47 o
   4   1   8      194.12      188.86      2.69 o
   5   1   8       26.65       25.61      0.71 o
   6   1   8       12.39       12.19      0.53 o
  -2   2   8        4.92        4.49      0.37 o
  -1   2   8        9.99       11.06      0.52 o
   0   2   8        2.56        1.02      0.19 o
   1   2   8      389.20      381.04      5.65 o
   2   2   8        1.06        1.32      0.19 o
   3   2   8       12.75       11.02      0.29 o
   4   2   8       15.83       15.19      0.49 o
   5   2   8        2.32        2.23      0.24 o
   6   2   8        9.71        9.84      0.48 o
  -2   3   8        2.05        3.23      0.34 o
  -1   3   8        0.40        0.67      0.21 o
   0   3   8        0.40        0.28      0.16 o
   1   3   8      162.09      152.99      2.63 o
   2   3   8       39.81       43.12      1.04 o
   3   3   8       62.61       59.10      1.28 o
   4   3   8       13.81       13.46      0.34 o
   5   3   8       35.90       39.28      0.95 o
   6   3   8       14.42       14.37      0.60 o
  -2   4   8       68.82       69.32      1.60 o
  -1   4   8       53.15       46.80      1.21 o
   0   4   8       43.49       40.64      1.07 o
   1   4   8        2.87        2.90      0.28 o
   2   4   8      219.30      223.95      3.62 o
   3   4   8       21.05       20.12      0.68 o
   4   4   8       42.17       37.15      0.82 o
   5   4   8        1.17        0.97      0.21 o
  -1   5   8       15.62       14.98      0.67 o
   0   5   8        5.31        7.16      0.46 o
   1   5   8        2.49        2.47      0.28 o
   2   5   8       45.40       46.46      1.17 o
   3   5   8       64.14       65.83      1.47 o
   4   5   8        0.08        0.17      0.16 o
   5   5   8       28.72       30.01      0.89 o
   0   6   8        2.95        3.36      0.36 o
   1   6   8        0.00        0.30      0.21 o
   2   6   8        5.53        5.51      0.40 o
   3   6   8       53.82       55.00      1.16 o
   4   6   8        0.11        0.22      0.27 o
   5   6   8        7.47        8.86      0.51 o
   1   7   8        6.44        6.61      0.34 o
   2   7   8        6.15        6.07      0.41 o
   3   7   8       29.15       34.15      0.93 o
   4   7   8       40.86       46.68      1.37 o
   0  -5   9       12.05       13.11      0.42 o
   1  -5   9        0.43        0.23      0.17 o
   2  -5   9        2.11        2.51      0.30 o
   3  -5   9        0.01        0.02      0.17 o
  -1  -4   9       13.83       15.35      0.68 o
   0  -4   9        1.96        1.17      0.16 o
   1  -4   9       28.98       26.37      0.56 o
   2  -4   9       52.94       51.64      1.14 o
   3  -4   9       20.56       17.22      0.62 o
   4  -4   9        1.39        2.25      0.29 o
  -2  -3   9        3.39        3.38      0.39 o
  -1  -3   9        0.05        0.22      0.16 o
   0  -3   9       27.06       28.97      0.62 o
   1  -3   9        3.04        1.98      0.18 o
   2  -3   9       13.29       12.90      0.49 o
   3  -3   9        1.12        0.90      0.21 o
   4  -3   9        3.56        3.94      0.32 o
  -2  -2   9       36.81       38.57      1.14 o
  -1  -2   9        0.42        0.38      0.17 o
   0  -2   9      104.42      111.27      1.37 o
   1  -2   9       11.34       10.21      0.36 o
   2  -2   9      145.73      139.75      1.61 o
   3  -2   9       86.56       82.94      1.49 o
   4  -2   9        4.58        3.37      0.30 o
   5  -2   9       11.07       11.79      0.52 o
  -2  -1   9        5.82        6.80      0.48 o
  -1  -1   9        9.39        9.40      0.51 o
   0  -1   9       14.82       15.74      0.40 o
   1  -1   9        7.57        8.20      0.28 o
   2  -1   9        6.77        7.66      0.27 o
   3  -1   9        2.24        2.25      0.23 o
   4  -1   9       21.58       21.64      0.66 o
   5  -1   9        1.60        1.41      0.23 o
  -2   0   9      125.34      134.95      2.57 o
  -1   0   9       62.06       60.92      1.44 o
   0   0   9        0.01       -0.06      0.12 o
   1   0   9       88.63       96.12      1.88 o
   2   0   9       37.15       32.94      0.57 o
   3   0   9       81.96       81.32      1.45 o
   4   0   9       19.86       22.12      0.63 o
   5   0   9       16.67       15.48      0.58 o
  -2   1   9       23.08       26.99      0.93 o
  -1   1   9        0.08        0.27      0.18 o
   0   1   9        1.27        1.04      0.21 o
   1   1   9       28.80       28.03      0.83 o
   2   1   9        6.07        6.00      0.36 o
   3   1   9       66.59       67.90      0.91 o
   4   1   9        4.29        4.05      0.29 o
   5   1   9       15.43       16.72      0.58 o
  -2   2   9       17.67       22.91      0.84 o
  -1   2   9       50.01       55.42      1.36 o
   0   2   9      117.87      113.29      2.15 o
   1   2   9       19.44       20.33      0.70 o
   2   2   9       41.96       50.08      1.18 o
   3   2   9        4.86        5.07      0.33 o
   4   2   9       89.08       88.33      1.48 o
   5   2   9       11.58       11.86      0.48 o
  -1   3   9        5.01        5.42      0.42 o
   0   3   9       13.84       14.38      0.63 o
   1   3   9        0.62        0.59      0.17 o
   2   3   9        9.86        9.08      0.46 o
   3   3   9        0.95        1.34      0.21 o
   5   3   9       19.34       16.90      0.56 o
  -1   4   9       40.80       45.73      1.26 o
   0   4   9       93.25       99.85      2.03 o
   1   4   9       38.39       39.23      1.08 o
   2   4   9       12.42       11.65      0.54 o
   3   4   9       38.87       42.16      1.10 o
   4   4   9        0.15        0.42      0.16 o
   0   5   9        1.43        2.12      0.33 o
   1   5   9        7.84        8.58      0.49 o
   2   5   9       65.49       63.18      1.48 o
   3   5   9        0.00        0.03      0.11 o
   4   5   9       31.10       29.20      0.79 o
   1   6   9        6.59        8.42      0.54 o
   2   6   9        0.33        0.60      0.20 o
   3   6   9        1.78        1.48      0.25 o
   1  -4  10        4.50        4.35      0.25 o
   2  -4  10       42.90       42.70      1.06 o
   0  -3  10       43.54       44.48      1.34 o
   1  -3  10        9.37        9.28      0.33 o
   2  -3  10        2.11        2.10      0.27 o
   3  -3  10        2.85        2.55      0.29 o
  -1  -2  10        6.50        5.75      0.43 o
   0  -2  10        1.61        1.97      0.19 o
   1  -2  10        3.07        3.84      0.23 o
   2  -2  10       13.13       13.82      0.39 o
   3  -2  10       44.01       45.97      1.05 o
   4  -2  10        1.85        1.63      0.26 o
  -1  -1  10        7.76        8.20      0.50 o
   0  -1  10       11.40       11.67      0.57 o
   1  -1  10        1.96        1.44      0.23 o
   2  -1  10        0.12        0.17      0.10 o
   3  -1  10       13.74       12.23      0.50 o
   4  -1  10        7.94        7.61      0.42 o
  -1   0  10       20.22       22.56      0.86 o
   0   0  10        0.57        0.77      0.22 o
   1   0  10        5.56        6.02      0.40 o
   2   0  10        4.24        5.61      0.37 o
   3   0  10        2.49        1.89      0.23 o
   4   0  10       42.06       41.30      0.96 o
  -1   1  10        0.25        0.30      0.23 o
   0   1  10        0.15        0.03      0.14 o
   1   1  10        2.49        2.48      0.28 o
   2   1  10       15.91       16.68      0.64 o
   3   1  10        0.09        0.19      0.13 o
   4   1  10        0.85        0.87      0.19 o
   0   2  10        5.23        6.42      0.43 o
   1   2  10        9.58       10.05      0.52 o
   2   2  10        9.98        9.49      0.50 o
   3   2  10        1.36        1.45      0.22 o
   0   3  10       16.44       18.81      0.77 o
   1   3  10        4.97        5.44      0.40 o
   2   3  10       66.47       64.23      1.48 o
   3   3  10        0.00        0.28      0.16 o
   1   4  10        0.87        0.74      0.22 o
   2   4  10        0.27        0.51      0.18 o
   3   4  10        0.64        0.98      0.22 o
   2   5  10        6.85        6.50      0.46 o
   1  -1  11       15.33       17.24      0.72 o
   2  -1  11        1.25        1.03      0.22 o
   1   0  11        0.02        0.06      0.14 o
   2   0  11        9.63        9.68      0.51 o
   1   1  11        7.35        7.05      0.46 o
   2   1  11        2.39        2.44      0.29 o
   2   2  11        0.11        0.22      0.17 o
 
